# Supplementary material for: Maize Gene Atlas Developed by RNA Sequencing and Comparative Evaluation of Transcriptomes Based on RNA Sequencing and Microarrays
Source: PLoS One. 2013 Apr 23;8(4):e61005. doi: 10.1371/journal.pone.0061005 (PMC3634062; doi:10.1371/journal.pone.0061005)
Supplement: Table S1 — Average number of reads, read length, and other details of sequencing. (XLSX) [file pone.0061005.s008.xlsx]

## Sheet: Average read number and length
Table S1. Average number of reads, read length, and other details of sequencing
#	Tissue name	Average reads per replication	Read length (nt)	Platform
1	24H_Germinating Seed	23982734	35-76	GAII
2	6DAS_GH_Primary Root	26816316	35-76	GAII
3	V3_Stem and SAM	26601631	35-76	GAII
4	V5_Tip of stage-2 Leaf	27955538	35-76	GAII
5	V9_Immature Leaves	5.025e+06	35	GAII
6	16DAP_Endosperm	5.42334e+06	35	GAII
7	16DAP_Embryo	5.59026e+06	35	GAII
8	V9_Eighth Leaf	8.41627e+06	75	GAII
9	V9_Eleventh Leaf	6.07989e+06	75	GAII
10	V9_Thirteenth Leaf	6.99737e+06	75	GAII
11	VT_Thirteenth Leaf	6.60997e+06	75	GAII
12	R2_Thirteenth Leaf	7936757	75	GAII
13	10DAP_Whole seed	9.66526e+06	101	HiSeq
14	12DAP_Whole seed	5911421	101	HiSeq
15	12DAP_Endopsperm	9624958	101	HiSeq
16	14DAP_Whole seed	9956128	101	HiSeq
17	14DAP_Endopsperm	1.16249e+07	101	HiSeq
18	16DAP_Whole seed	9.06391e+06	101	HiSeq
