# Supplementary material for: Maize Gene Atlas Developed by RNA Sequencing and Comparative Evaluation of Transcriptomes Based on RNA Sequencing and Microarrays
Source: PLoS One. 2013 Apr 23;8(4):e61005. doi: 10.1371/journal.pone.0061005 (PMC3634062; doi:10.1371/journal.pone.0061005)
Supplement: Table S2 — Pearson's correlation coefficients for biological replicates. All correlations had P<0.0001. (XLSX) [file pone.0061005.s009.xlsx]

## Sheet: Sheet2
Table S2: Pearson's correlation coefficients for biological repliactes. All correlations had P<0.0001
#	Tissue	Biorep 1 vs. 2		Biorep 1 vs. 3		Biorep 2 vs. 3
		r (Pearson)		r (Pearson)		r (Pearson)
1	24H_Germinating Seed	0.969817		0.945873		0.92853
2	6DAS_GH_Primary Root	0.959988		0.950206		0.96743
3	V3_Stem and SAM	0.970454		0.978308		0.990677
4	V5_Tip of stage-2 Leaf	0.984099		0.973758		0.959629
5	V9_Immature Leaves	0.991343		0.985824		0.992629
6	V9_Thirteenth Leaf	0.988112		0.980534		0.971795
7	V9_Eleventh Leaf	0.967513		0.965153		0.986921
8	V9_Eighth Leaf	0.997278		0.98757		0.984625
9	VT_Thirteenth Leaf	0.98615		0.976641		0.974864
10	R2_Thirteenth Leaf	0.984396		0.996392		0.987419
11	10DAP_Whole seed	0.981348		0.9877		0.981563
12	12DAP_Whole seed	0.991245		0.987255		0.991029
13	14DAP_Whole seed	0.961644		0.984007		0.910028
14	16DAP_Whole seed	0.989865		0.936173		0.938424
15	12DAP_Endopsperm	0.996219		0.983973		0.989328
16	14DAP_Endopsperm	0.904924		0.989636		0.87789
17	16DAP_Endosperm	0.97773		0.935568		0.888494
18	16DAP_Embryo	0.983492		0.98259		0.986962
