# Supplementary material for: Maize Gene Atlas Developed by RNA Sequencing and Comparative Evaluation of Transcriptomes Based on RNA Sequencing and Microarrays
Source: PLoS One. 2013 Apr 23;8(4):e61005. doi: 10.1371/journal.pone.0061005 (PMC3634062; doi:10.1371/journal.pone.0061005)
Supplement: Table S4 — FPKM values for all transcript for all the tissues included in the study based on mapping to v2 of the B73 reference pseudomolecules. (TXT.ZIP) [file pone.0061005.s011.zip]

## Sheet: Table S4.txt
Table S4. FPKM values for all transcripts for all the tissues included in the study
Transcript	24H_Germinating Seed	6DAS_GH_Primary Root	V3_Stem and SAM	V5_Tip of stage-2 Leaf	V9_Immature Leaves	V9_Thirteenth Leaf	V9_Eleventh Leaf	V9_Eighth Leaf	VT_Thirteenth Leaf	R2_Thirteenth Leaf	10DAP_Whole seed	12DAP_Whole seed	14DAP_Whole seed	16DAP_Whole seed	12DAP_Endopsperm	14DAP_Endopsperm	16DAP_Endosperm	16DAP_Embryo
GRMZM2G410963_T01	5.51916	2.84236	5.84265	19.9753	8.02464	7.6235	3.10936	9.8337	2.05591	0	7.95083	8.39046	6.18949	8.28609	1.92051	5.4752	0	2.31902
GRMZM2G063733_T02	3.18898	0.416235	2.50359	0	0	0	0	0	0	0	0	0	1.94554	0.963717	0	2.29166	21.013	5.64118
GRMZM2G140885_T01	131.667	264.159	134.056	166.412	93.2896	82.6084	65.4509	89.3931	76.7158	66.2065	139.464	237.429	312.373	316.197	330.826	432.131	270.014	164.149
GRMZM2G001905_T01	5.36165	32.6255	16.3111	27.0777	10.6811	20.8283	17.4725	17.5998	24.2232	23.1981	16.8731	22.1367	26.406	11.0382	28.021	15.1148	16.8857	5.11817
GRMZM2G357124_T01	0	0	0	0	0	0	0	0	0	0	0	0	0	0	0	0	0	0
GRMZM2G164141_T03	14.9744	7.21229	5.12842	5.76069	2.44539	3.54788	1.45632	0.860999	1.79676	0.837427	1.1834	0.289361	2.06965	6.58936	0.900733	6.4244	0.838487	1.07695
GRMZM2G086285_T01	12.3671	7.9152	7.49424	19.8964	0	16.4571	20.8755	6.37213	9.8146	0	16.2232	5.8491	14.8038	27.6986	4.61677	20.6495	28.5068	0
GRMZM2G403475_T01	0	0	0	13.9089	0	0	0	0	0	0	0	0	0	0	0	0	0	0
GRMZM2G352708_T01	10.5928	0	0	0	0	0	6.7399	0	0	0	0	0	7.41743	3.25415	11.027	15.0344	0	0
GRMZM2G112626_T03	10.8275	4.8522	7.23149	102.336	24.4718	25.8978	14.0126	78.0438	89.523	105.731	5.89662	5.91368	9.55686	5.97087	3.8025	4.40149	0	0
GRMZM2G127559_T01	46.0406	129.668	69.9638	53.4265	64.7768	63.577	58.6231	21.3757	9.64097	18.5565	112.93	80.4015	75.4618	69.7864	62.2006	52.7892	54.0825	42.233
GRMZM2G451941_T01	0	0	0	0	0	0	0	0	0	0	0	0	0	0	0	0	0	0
GRMZM2G017835_T02	76.9529	59.3234	30.7716	96.9528	17.265	60.9627	35.6332	20.1709	16.7527	32.1036	2.17514	2.76373	2.48369	3.09615	4.06658	2.66667	30.5131	16.2989
GRMZM2G156638_T02	36.5216	74.5245	59.3129	108.396	67.079	80.4013	104.961	96.7812	107.793	93.7603	161.774	145.463	154.175	181.808	140.617	153.103	117.113	49.9246
GRMZM2G048205_T02	58.314	6.51884	6.4532	159.226	9.98905	11.7222	10.9384	8.04999	7.08483	38.8154	8.20206	23.7657	20.5845	28.0443	18.4319	24.6659	25.2015	10.2294
GRMZM2G103217_T01	122.156	51.4333	82.4066	17.0302	17.9642	26.0383	24.2543	6.39865	13.814	8.56262	40.5859	38.2442	29.1581	27.408	11.0775	22.2689	9.26074	26.1142
GRMZM5G894436_T01	85.9149	84.4027	72.3017	97.1589	100.605	91.8689	105.677	118.59	98.9948	84.3187	106.447	104.038	112.304	113.876	118.066	124.662	101.354	66.5426
GRMZM2G476843_T02	1.03117	1.17804	1.16048	1.10499	0.545487	0	0.0232671	1.94107	0	0.496773	11.2783	8.59206	5.0015	1.81866	0.838162	2.48369	0	0.541887
GRMZM2G089484_T01	95.7956	88.0977	91.2026	156.363	110.93	108.794	99.3687	207.452	529.639	449.331	70.0062	46.5482	58.4098	76.8276	53.7823	70.6462	51.8308	60.6608
GRMZM2G104425_T01	1.06482	2.30074	0.641727	3.18779	0	0	0	1.06528	0	1.28439	0.591143	0.723347	1.47008	2.05124	2.49249	4.19713	3.14047	0
GRMZM5G857210_T01	0	0	0	0	0	0	0	0	0	0	0	0	0	0	0	0	0	0
GRMZM2G368591_T01	0	2.52871	0	0	0	0	0	0	0	0	0	0	0	0	0	0	0	0
GRMZM2G044697_T06	0.757249	0.68962	0.363958	15.9418	1.48139	15.2374	8.41977	7.00721	37.1493	9.07406	0.820079	0.740599	0.613685	2.88009	0.238438	0.172096	9.21561	2.41955
GRMZM5G833635_T01	0	0	0	0	0	0	0	0	0	0	0	0	0	0	0	0	0	0
GRMZM2G064558_T01	0	193.792	0	0	0	0	0	0	0	0	0	0	0	0	0	0	0	0
GRMZM2G088064_T03	1753.75	148.492	61.458	194.435	3.97683	11.094	21.6596	216.337	170.679	99.3777	463.855	1648.67	3343.96	3774.49	3162.1	5401.46	4463.75	558.528
GRMZM2G356423_T02	0.120667	0.5244	0.217258	0.235609	0.507468	0	1.19102	0.985223	0.644285	0.100817	0.461967	0.348835	0.323596	0.140848	0.399026	0.298005	0	2.79263
GRMZM2G386245_T01	0	55.5495	0.592777	0	0	0	0	0	0	0	0	0	0	0	0	0	0	0
GRMZM2G386350_T01	0.12867	0	0.0932925	0	0	0	0	0	0	0	0	0	0	0	0	0	0	0
GRMZM2G046238_T01	0	0	0	0	0	0	0	0	0	0	0	0	0	0	0	0	0	0
GRMZM2G701063_T01	0	0	0	99.9322	0	43.4154	57.7956	44.9956	59.053	55.6327	0	0	0	0	0	0	0	0
GRMZM2G319955_T01	1.07661	0	4.44943	6.09075	0	4.7212	0	0	0	0	0	0	0	0	0	0	0	0
GRMZM2G047971_T02	198.709	398.758	322.51	244.381	79.9527	144.259	130.763	76.1333	63.8458	54.1409	321.475	648.376	952.492	715.058	1226.54	1520.9	950.595	589.482
GRMZM5G856142_T01	42.5359	19.8043	37.7472	21.8393	80.1526	95.9438	82.6591	98.5918	72.1102	58.6014	118.591	109.031	69.8441	52.5624	102.301	67.8915	25.0746	13.7377
GRMZM5G843478_T01	21.3669	5.32235	8.76597	7.6031	21.9706	10.8302	5.11987	1.35609	7.4538	9.05886	7.11744	10.7219	6.88301	7.52958	9.37535	9.28436	2.91349	4.6399
GRMZM2G327635_T01	77.7459	54.5876	99.4994	23.5158	66.6137	64.6929	57.961	45.3585	24.6115	29.0893	126.481	146.489	168.842	176.804	214.494	242.353	172.318	168.953
GRMZM2G108008_T02	40.8931	7.91151	18.4568	11.0607	6.77442	14.9297	1.45278	2.96152	9.8702	6.44633	9.88836	26.4009	5.42463	25.4812	6.84345	20.1984	14.6091	6.56447
GRMZM5G822573_T01	0.747603	0	0	0	0	0	0	0	0	0	0	0	4.03775	6.68701	2.81631	7.37192	0	0
GRMZM2G365644_T02	2.34953	1.87177	1.67994	3.28047	1.66866	2.20032	1.90153	1.40597	0	3.5958	1.82725	0.524617	0.32204	0.57446	0.569727	1.92587	1.28891	1.50139
GRMZM2G457193_T01	0	0	0.655273	0	0	0	0	0	0	0	0	0	0	0	0	0	0	0
GRMZM2G438386_T01	0	33.5492	203.504	1.4415	114.095	8.2358	7.78068	0	0	0	28.006	16.2276	23.9583	32.5019	8.29491	19.6065	84.7739	8.99187
GRMZM2G029815_T01	0.906356	0	3.50416	0	0	0	0	0	0	0	0	0	0	0	0	0	0	0
GRMZM2G154165_T01	0	1.07255	2.14928	0	0	0	0	0	0	0	1.15885	0	4.33991	1.66495	2.52508	0.273619	2.121	0
GRMZM2G164263_T03	0.588519	3.26039	0.362625	9.18668	1.05278	4.80047	9.35522	0.811248	0.405203	2.5853	4.37799	1.30765	6.13972	11.2313	4.71454	8.48019	3.25545	2.73627
GRMZM2G529437_T01	0	0	0	0	0	0	0	0	0	0	0	0	0	0	0	0	0	0
GRMZM2G092718_T01	63.5901	7.90984	32.1707	0	0	0	0	0	0	4.6057	0	0	0	0	0	0	0	0
GRMZM2G137968_T01	9.78099	38.499	38.8653	16.2286	11.0126	14.1601	5.3749	14.1686	13.4455	13.9236	44.817	45.8722	47.7587	30.5106	70.3101	60.7904	33.9973	88.2447
GRMZM2G113139_T01	70.3397	44.4155	62.1085	74.6556	44.8339	65.9803	59.883	87.4033	85.5221	79.9147	51.2305	61.2997	61.8797	75.6965	88.0009	86.2658	60.37	73.4944
GRMZM2G033247_T01	0	0	0	0	0	0	0	0	0	0	0	6.41333	43.4531	42.0412	35.0495	70.7447	64.2739	0
GRMZM2G075027_T04	21.5816	7.12349	24.3305	1.62556	4.0301	1.79001	1.52584	3.65737	1.50088	6.72678	5.30985	2.33458	6.34737	11.1637	13.4282	11.3595	13.2638	8.80081
GRMZM2G470365_T01	0	0	3.59135	0	0	0	0	0	0	0	1.60294	2.20395	0	5.52769	4.45893	0	0	0
AC186905.3_FGT013	0	0	0	0	0	0	0	0	0	0	0	0	0	0	0	0	0	0
GRMZM2G124466_T01	91.9398	33.354	37.6306	501.665	68.2036	115.267	115.73	146.653	134.698	112.756	37.2458	27.9839	34.642	40.5938	31.6937	45.6561	37.7347	44.0615
GRMZM2G014193_T01	11.9632	14.8798	9.85123	3.48799	10.8954	19.3917	5.31367	0.423243	0.461317	2.3021	17.7241	21.4608	10.9472	16.7844	11.9919	8.70382	17.651	7.76748
GRMZM2G456564_T01	290.661	99.5556	128.884	92.9951	109.612	89.6363	78.2102	91.4077	96.4159	97.7088	150.845	148.189	201.53	178.41	162.385	218.589	185.041	233.837
GRMZM2G447218_T01	1.67195	3.80355	0.895475	5.77533	4.12082	19.3973	9.63637	0	0	0	1.61093	0	0.77959	0	0	0	0	0
GRMZM2G117648_T01	0	0	0	0	0	0	0	0	0	0	0	0	0	0	0	0	0	0
GRMZM5G845021_T05	0.61358	5.04467	4.40275	10.8967	76.6525	208.815	18.0376	20.1509	11.3705	4.26747	5.29763	3.54795	3.91684	2.06954	1.9795	1.17227	0	0
AC187393.3_FGT001	0.452195	1.05061	0.4614	0	0	0	0	0	0	0	0	0	0	0	0	0	0	0
GRMZM2G147452_T01	0	42.1066	78.7835	0	142.993	2.97558	0	0	0	0	4.7048	0	0	0	0	0	0	0
GRMZM2G064993_T01	286.541	1252.85	796.642	17.5431	507.723	167.737	128.044	26.1522	40.7312	28.6388	769.655	420.81	340.843	245.087	335.563	270.024	173.899	1559.07
GRMZM2G076723_T01	15.0268	8.57019	6.91618	95.2054	0	3.87967	9.16294	48.4573	86.8231	41.5896	0	0	0	4.86153	0	3.63213	0	0
GRMZM2G158062_T02	32.6307	19.2391	12.1598	5.36605	20.1045	10.6502	10.2578	7.59662	7.07452	21.4876	10.8318	2.82963	18.3119	25.3534	6.39613	37.1445	4.69241	17.8119
GRMZM2G120440_T03	0	11.5049	21.2789	0	0.328842	0	0	0	0	0	3.28085	3.37222	1.21059	0	6.81735	0.717153	0	54.153
GRMZM2G028129_T02	35.3906	25.3023	27.3468	56.3686	37.1262	106.081	75.3443	22.6216	42.0765	42.9166	97.8173	166.752	123.804	67.5747	7.12456	3.4044	0	0
GRMZM2G007258_T02	1.16751	10.2778	9.66932	0.902329	4.11605	1.86667	2.89564	0.594263	0	5.55083	10.8598	9.31856	6.2235	8.02906	13.5792	20.1695	1.75122	5.33853
GRMZM2G531719_T01	0	0	25.9545	0	0	0	0	0	0	0	0	0	0	0	7.4783	0	0	0
GRMZM2G131262_T04	1.97777	1.62561	5.43831	0	16.1032	2.7106	8.24145	0.196416	0	0	3.51107	9.59429	2.32184	2.843	3.21074	4.6247	8.54049	0
GRMZM2G002656_T01	25.8741	28.375	5.13914	0.0940253	0	0	0.360163	4.67372	4.31291	2.31942	1.43527	0.342813	0	0	0.39063	0	0	3.75107
GRMZM2G127812_T03	365.66	0	1.18023	22.5356	108.77	43.2024	19.6352	1.01645	0.10558	0	14.1645	0	0	0	0	0	0	6.90327
GRMZM2G161521_T01	110.559	0	15.5457	0	0	0	0	0	0	0	0	0	0	0	0	0	0	0
GRMZM2G001289_T01	0.599756	0	4.39917	20.4315	5.58911	1.80591	1.14144	0.824471	4.33416	8.50268	5.39946	13.1781	7.16996	9.5512	0.908121	0.577299	1.8609	19.4923
GRMZM2G051689_T03	10.2739	9.3108	9.75818	7.58111	0	3.04696	0.939399	0.782916	1.14005	0.201932	13.0375	27.5793	17.8954	20.8809	16.1926	4.02431	0	35.7078
GRMZM2G347541_T02	95.884	55.069	41.9686	2.86358	39.6407	37.627	7.54856	3.80836	1.18701	2.63299	6.02324	12.1108	40.7333	24.5032	10.4321	24.4314	225.51	106.181
GRMZM2G106574_T02	5.055	0	0	0	0	0	0	0	0	0	0	0	9.86143	9.6084	7.4275	23.1827	0	0
GRMZM2G052255_T01	84.8213	13.5188	12.8199	30.8134	16.4006	21.1766	4.42375	10.8121	36.4605	32.1837	13.7756	13.088	7.08831	9.39078	5.71847	8.83662	33.3954	8.16088
GRMZM2G103617_T02	935.633	2402.65	482.35	522.959	314.486	132.113	198.05	504.877	118.964	218.668	389.147	311.49	518.278	462.598	397.171	265.288	315.128	36.5593
GRMZM2G021889_T01	0	0	0	0	0	0	0	0	0	1.42897	0	0	0	0	0	0	0	0
GRMZM2G073049_T01	57.9635	52.7267	50.683	32.7899	38.978	65.1208	54.2248	54.6999	50.1196	44.0356	63.5154	59.4613	68.871	60.1847	62.2811	74.3771	48.9124	93.9221
GRMZM2G087128_T01	1.11253	0	8.32979	4.21832	0	0	0	0	0	0	0	0	0	0	0	4.82333	0	0
GRMZM2G014004_T02	202.512	141.436	88.4246	164.128	59.5161	79.9097	98.6839	142.712	190.659	218.046	187.342	164.151	194.151	200.151	184.644	196.25	185.91	71.4599
GRMZM2G114131_T02	15.1649	3.1475	6.75408	6.99755	0	6.52086	0.574787	0.323467	0	1.50755	4.48931	3.94199	7.22989	4.94204	11.0455	6.63931	10.9013	7.60424
GRMZM2G062657_T04	2.35501	5.03906	3.77745	0.347801	2.66713	1.41483	0.21811	0.273749	0	0.23078	2.07523	3.00563	5.23642	4.56176	7.83772	8.95973	2.3506	2.38468
GRMZM2G168416_T01	19.8421	12.495	17.9908	55.1603	0	18.6287	15.6171	34.7658	43.288	56.6726	12.1701	6.3548	28.2963	29.2871	0	23.5453	14.5671	5.4748
GRMZM2G143377_T01	13.9678	7.48775	8.75637	4.52192	0	0	0	0	0	9.95571	13.7089	21.6339	21.3183	20.5131	31.094	27.0722	17.1375	23.4296
GRMZM2G093716_T02	0.252268	0.148626	0.325304	0.312319	1.21186	3.68824	1.9685	1.77635	2.50289	1.78041	0.131633	0.798922	0.190845	0.696996	0.759045	0.318476	0.809337	1.77006
GRMZM2G072210_T01	59.3589	70.354	78.9553	24.0563	20.1945	25.7212	24.456	46.5697	34.661	42.5094	63.5388	98.9702	111.603	97.2529	179.15	190.222	99.1089	134.855
GRMZM2G458728_T07	0.736957	40.292	13.2661	66.3093	0.0475386	23.5675	22.69	66.9832	67.8486	39.8658	26.0375	18.3019	8.14841	7.95837	0	0.49104	0	0
GRMZM2G066400_T01	67.6326	21.8768	50.2997	14.7394	17.1419	14.5072	15.3794	15.7702	1.80469	0.855163	32.9766	51.7673	77.0109	89.779	100.341	127.779	88.3192	85.6443
GRMZM2G371695_T01	36.5824	83.3911	49.3752	64.7965	29.0317	17.0594	0	34.514	0	31.2387	79.7273	23.106	35.7201	56.3658	0	0	0	0
AC234185.1_FGT002	0	0	0	0	0	0	0	0	0	0	0	0	0	0	0	0	0	0
GRMZM2G703214_T01	20.3167	5.62282	8.85611	0.856155	18.0254	31.2205	14.919	0	0	0	19.0088	0	12.7838	0	0	0	0	0
GRMZM2G383817_T01	14.7142	16.9351	12.1172	0.235838	0	7.53119	4.1068	0	0	0	4.49719	0	4.63216	0	12.4362	6.64063	0	1.9776
GRMZM2G157598_T01	32.7922	59.82	61.745	91.9503	72.8306	74.3762	68.4999	95.6564	105.354	87.0172	69.7202	67.6222	62.7164	77.8808	87.0258	78.3294	53.663	62.4628
GRMZM2G050325_T02	1.50409	2.89432	0.784554	3.09207	7.54516	1.32247	2.96145	2.14802	3.70128	2.49696	2.03411	2.32956	1.68266	2.33939	2.00475	1.70165	24.4054	2.80273
GRMZM2G701352_T01	0	0	0	0	0	0	0	0	0	0	0	0	0	0	0	0	0	0
AC225555.3_FGT007	5.09693	0	19.5727	0	0	19.6485	25.9009	19.7643	12.5268	3.63863	3.8591	0	0	0	0	0	0	24.206
GRMZM5G879527_T03	41.7058	30.5334	18.1186	77.9808	0	6.68606	8.34333	48.0052	23.996	21.3261	0	5.09771	8.96074	8.03857	8.85085	6.85335	4.98044	35.7922
GRMZM2G432631_T01	5.73775	8.08589	2.4596	38.4045	0	6.71648	6.70764	1.72454	9.50931	12.0008	8.53029	1.62451	0	2.43594	0	0	0	0
GRMZM2G701022_T01	0	0	0	0	0	0	0	0	0	0	0	0	0	0	0	0	0	0
GRMZM2G033426_T01	1.15705	3.28595	5.18103	1.19227	0	0	0	0	0	0	0	0	0	0	0	0	0	0
GRMZM2G032878_T03	27.2887	7.98689	20.3128	0.211754	2.53327	1.1606	0.243765	3.77114	3.97911	1.99232	18.5756	31.3101	24.0344	28.6137	34.1633	23.7857	18.9828	98.1164
GRMZM2G388134_T01	0	0	0	0	0	0	0	0	0	0	0	0	0	0	0	0	0	0
GRMZM2G106683_T01	12.665	18.1439	12.9117	6.22133	15.9725	16.2619	13.4743	12.9696	6.65015	17.333	4.30839	5.76351	8.52047	3.30763	5.05567	3.68474	4.97121	20.7543
GRMZM2G107073_T02	17.1503	7.78539	3.53517	2.79691	9.63164	3.31714	3.01534	2.70604	3.33485	2.77606	1.11689	3.08662	3.85623	3.58699	3.14408	2.72581	15.4694	7.66907
GRMZM5G858249_T01	40.7323	206.493	210.967	50.2306	743.794	184.867	193.449	62.8829	78.3828	32.0005	121.461	58.7357	35.1084	21.2352	31.9585	12.0992	0	11.8578
GRMZM2G023028_T01	69.3395	11.8059	26.3093	30.1163	6.272	14.4479	24.4381	24.4783	19.6929	14.1717	26.8109	26.7828	59.0228	64.8321	45.6343	77.4324	74.7064	17.0624
GRMZM2G330635_T02	44.0715	57.606	63.0805	31.4678	26.1535	12.8489	10.2492	14.5663	8.76397	9.27614	6.38053	4.35709	4.9917	1.83269	5.18353	4.75573	21.2094	17.1529
GRMZM2G320802_T02	37.5224	17.7923	21.3808	11.3767	27.0973	6.91557	5.70595	15.4561	15.2887	27.5666	2.93531	0.989005	3.07825	11.1786	3.05436	1.30575	12.1718	19.5754
GRMZM2G414949_T01	0.07496	0	0.0427177	0.134372	0	0	0	0	0	0	0	0	0	0	0	0	0	0
GRMZM2G159587_T01	41.03	54.1276	9.31605	27.8135	0	9.49093	20.3512	10.5653	17.9613	17.1205	0	0	0	0	0	0	0	0
GRMZM2G428410_T02	41.3077	22.3261	24.2022	6.55705	2.53976	0.670517	5.4022	7.20797	0.949198	0.00346017	10.0946	15.8184	10.0719	24.8907	15.3639	11.1992	24.7888	24.5441
AC218972.3_FGT001	111.979	103.387	78.0884	60.9654	127.135	92.8457	77.1684	80.8852	85.1934	87.0885	171.247	193.062	207.156	203.813	249.043	291.964	162.002	69.4063
GRMZM2G129146_T03	14.0656	7.48047	9.46575	20.5822	47.0933	51.0961	34.404	9.57655	12.7763	21.2416	52.3506	12.0472	11.9157	14.4685	8.02092	4.465	8.0011	5.22546
GRMZM2G111818_T04	131.106	119.917	125.152	96.7716	60.9021	97.6287	90.9639	141.741	130.324	78.6335	284.9	346.736	419.905	252.358	692.794	709.376	255.845	134.502
GRMZM2G123499_T01	32.138	69.9514	42.7238	76.7495	58.1674	78.3765	27.8791	44.8127	28.9263	46.2192	35.0123	37.8965	33.3907	39.7389	44.273	36.5482	30.4244	28.5934
GRMZM2G175406_T01	2.91803	408.155	311.293	0.753288	0	11.2205	7.02663	2.99059	3.22699	15.0686	2.11886	0	0	0	0	0	0	0
GRMZM2G168335_T01	60.266	44.759	119.259	1128.87	201.42	233.109	243.802	213.179	187.124	176.844	71.6485	139.188	227.585	217.561	213.307	334.211	367.047	168.329
GRMZM2G101547_T04	37.8017	8.84949	25.8933	24.25	5.1529	3.60497	3.98102	3.55385	6.6124	9.5635	23.14	25.8356	58.3055	42.8441	37.5523	68.1431	56.3483	13.8169
GRMZM2G159032_T05	15.9188	13.4515	33.4891	0	0	9.5257	0	0	2.6849	0	16.4001	12.2995	51.3788	0	59.8824	68.7357	0	27.6082
GRMZM2G702103_T01	0	0	0	0	0	0	0	0	0	0	0	0	0	0	0	0	0	0
GRMZM5G831658_T01	0	0	0	0	0	0	0	0	0	0	0	0	0	0	0	0	0	0
GRMZM5G892467_T02	10.7041	0	0	20.8151	11.5444	12.7469	4.06405	5.88818	31.1065	24.1792	8.8992	0	0	0	0	0	0	0
GRMZM2G132936_T01	58.5553	16.3325	21.3577	35.7484	16.245	7.71351	5.24268	16.6446	19.9195	13.8338	5.94113	5.17495	7.26737	3.09296	2.58715	3.05205	6.71122	3.10852
GRMZM5G894916_T01	9.5339	5.93913	8.4157	6.72955	147.868	189.728	26.9549	7.2957	0	6.83772	1.89092	0	0	0	0	0	0	0
GRMZM2G457881_T04	2.03027	2.12914	2.95026	4.07708	1.67081	8.09156	5.15754	7.60835	11.0286	28.0974	0.919479	3.21671	1.78222	0.692694	2.78965	1.34182	16.6423	6.14732
GRMZM2G116700_T01	45.9342	44.3333	24.2765	115.772	41.5943	72.3158	87.9278	137.959	242.634	209.869	44.5695	43.0736	48.5403	63.2823	36.2372	48.0478	49.8914	16.0224
GRMZM2G155096_T03	15.0773	1.43799	15.6475	7.5212	1.02343	0.542103	0.30941	4.08216	10.8968	1.22806	24.6707	21.4592	53.5949	36.803	66.7298	43.3561	35.6705	115.452
GRMZM2G068479_T01	38.2075	48.3557	41.7575	33.7471	33.0256	28.0317	33.7874	54.8818	42.0496	30.7322	57.1701	69.6629	87.4891	89.9682	123.175	132.279	68.6449	57.02
GRMZM2G066575_T01	47.9176	26.2774	31.6908	37.1362	38.2708	37.2799	33.0511	45.2129	49.6795	48.288	37.0248	48.2774	45.1869	46.9146	52.8431	57.2605	34.7376	37.8633
AC205574.3_FGT006	29.7574	0	96.3043	4.27497	26.9898	29.5589	17.5609	0	0	0	14.2128	4.6326	14.1492	58.9647	45.7685	50.9951	85.9786	408.856
GRMZM2G327890_T01	0	98.2102	0	0	0	0	0	0	0	0	0	0	0	0	0	0	0	0
GRMZM2G045178_T01	104.131	85.1904	23.6233	4.89729	4.16318	8.61709	22.6858	9.65333	5.16831	6.2986	13.5338	5.57181	6.73505	4.28482	4.66184	6.30203	10.3254	3.21895
GRMZM2G138829_T01	1.29155	1.5969	0.826975	0.0924103	0	0	0	0	0	0	0	0	0	0	0	0	0	0
GRMZM2G556515_T01	14.8268	0	0	8.2602	0	0	0	6.89933	0	0	0	0	0	3.42837	0	0	0	0
GRMZM2G105772_T02	7.07682	3.02254	2.55801	12.0521	7.09875	5.54107	8.01656	4.52588	12.7082	3.09305	12.2825	7.62726	6.08352	14.3754	17.5252	12.9992	11.4581	7.94159
GRMZM5G863344_T03	2.18726	1.0731	2.24951	14.4452	6.91353	1.06368	10.678	26.5495	13.2565	7.86268	1.31344	1.21326	1.24451	0.983462	1.83992	1.01018	3.72517	0.812747
GRMZM2G076303_T03	18.4357	8.06188	9.8654	4.73859	10.6742	9.73981	18.3471	17.9183	12.6683	17.0738	6.86627	2.33337	12.7987	12.6583	10.2997	14.9636	15.7561	10.9798
GRMZM2G038846_T04	0	0.467227	0	0	0	1.5681	0	0	0	0	0	0	0	0	0	0	0	0
GRMZM2G015132_T01	338.144	476.254	245.564	293.948	188.913	170.838	133.693	131.438	151.229	169.123	275.646	317.682	381.515	308.203	515.118	501.636	256.809	399.996
AC216871.3_FGT001	0	2.93542	1.48813	0	0	0	0	0	0	0	0	0	0	0	0	0	0	0
GRMZM2G106795_T03	9.93917	3.53052	1.46402	4.27764	0.567453	4.31314	9.53737	22.194	12.9607	6.25415	7.35487	7.43629	4.58084	6.00522	4.08894	7.85581	13.8657	4.25162
GRMZM2G704467_T01	0	0	0	0	0	0	0	0	0	0	0	0	0	0	0	0	0	0
GRMZM2G137864_T01	239.097	2459.07	1576.53	273.067	2116.59	503.343	306.675	158.78	143.559	122.602	1928.95	1251.29	854.945	657	2122.82	706.641	272.092	1489.6
AC217051.3_FGT005	0	0	31.1992	0	0	0	0	0	0	0	0	0	0	0	0	0	0	0
GRMZM5G844703_T01	266.81	91.346	308.743	1082.82	70.9427	251.745	411.422	1128.25	1001.04	745.32	290.671	182.843	107.12	42.7645	3.7482	0	0	54.5937
GRMZM2G120954_T02	0	4.27936	15.7252	3.52103	21.4498	0	0	0	2.67752	2.18311	4.48445	1.95919	0	0	1.32396	0	0	3.96328
GRMZM2G172053_T01	0	0.676123	8.89209	0	0	0	0	0	0	0	0	0	0	0	0	0	0	0
GRMZM2G097568_T04	2.62532	4.20346	0.891689	2.64229	0.115569	1.35434	0.170646	7.26812	0.311093	0.917864	2.76092	1.85934	0.775855	0.0139737	1.05279	1.40552	0.516796	2.46037
GRMZM5G803874_T04	0.823594	0.709294	2.43031	40.9964	9.80439	22.1881	29.3026	19.8657	24.0623	6.79127	2.34051	1.87161	1.90085	2.01608	0.485603	0.0147143	0	0
GRMZM2G000976_T01	17.7937	13.2161	18.2126	0	17.8048	17.902	13.2458	0	0	0	26.3675	27.6414	39.9924	29.6088	49.2006	46.9842	31.1807	30.0852
GRMZM2G106010_T01	0.6122	2.73137	0.471438	0	0	0	0	0	0	0	0	0	0	0	0	0	0	0
GRMZM5G882216_T01	0	0	0	0.295008	0	0	0	0	0	0	0	0	0	0	0	0	0	0
GRMZM2G144030_T01	1922.2	2286.99	1764.79	3236.92	947.698	1533.91	1904.33	2269.81	2516.38	1847.74	2318.2	2466.23	2543.68	2125.45	3175.5	3070.88	1447.35	1518.13
GRMZM2G154463_T01	33.154	23.3512	20.2005	89.6902	10.8084	30.2869	24.2098	38.3999	53.7687	70.6091	22.3303	35.8531	60.2721	84.5465	53.0184	96.0691	114.381	34.1075
GRMZM2G491820_T01	0	0	0	0	0	0	0	0	0	0	0	0	0	0	0	0	0	0
GRMZM2G000825_T02	0	5.32297	24.1068	0	3.04724	0	0	0	0	0	8.08763	4.91623	8.06135	2.12748	7.03626	4.2255	0	48.4598
GRMZM2G404897_T04	345.112	100.676	75.3869	254.321	68.7345	148.944	199.674	138.402	306.235	334.007	125.477	62.9299	49.4335	52.4035	16.3256	24.3377	23.6688	29.2635
GRMZM2G429899_T01	7.49607	1.42046	1.50445	0	0	0	0	0	1.34425	2.12071	73.6996	2369.74	6962.6	12797.1	6705.11	12550.3	21162.8	148.692
GRMZM2G400169_T01	0.843728	0	0	0	0	0	0	0	0	0	0	0	0	0	0	2.41465	0	0
GRMZM2G014441_T04	57.4149	14.1484	24.4234	26.1746	2.43961	7.10148	21.1229	30.065	43.478	31.8742	17.1659	8.19712	5.76978	2.34627	4.08471	0	0	2.97195
GRMZM2G049895_T02	141.85	66.9326	114.211	92.4556	115.945	65.2142	57.0139	91.06	127.223	202.712	154.091	135.485	114.117	96.3328	79.8708	77.6191	22.8389	110.043
GRMZM2G111208_T01	10.7034	41.1225	34.1396	378.634	48.7129	42.8987	48.5713	702.001	1032.64	770.466	46.8712	54.9806	55.2228	88.0077	77.1261	82.3332	76.2778	23.8632
GRMZM2G305216_T01	13.3133	11.0788	7.05238	3.18622	9.86201	0.898264	7.18064	1.79928	4.02116	7.58741	2.54094	2.73243	4.85071	9.01439	16.7944	25.5359	18.9166	9.9697
GRMZM2G398124_T01	21.575	29.9009	17.399	15.3668	35.6667	9.66797	0	17.6457	13.3629	13.8225	29.2082	10.1971	29.9912	21.0061	17.3176	20.0921	11.9687	5.6278
GRMZM2G119516_T03	9.24639	10.6965	11.4281	75.2697	18.2811	5.89572	15.0588	28.5485	69.2985	92.5397	6.26993	5.02403	11.0886	11.3279	8.1601	16.455	37.0038	6.47825
GRMZM2G057437_T03	87.1338	38.6714	31.8981	33.5635	17.485	29.5129	8.58931	8.5064	17.2275	5.91834	16.0618	15.6761	12.5043	6.79659	26.0554	18.5853	37.6995	25.6991
GRMZM2G485905_T01	8.23655	6.74492	0	0	0	0	0	0	5.68307	17.0836	2.0217	0	3.65797	0	12.5131	5.19367	0	0
GRMZM2G178279_T01	0	9.91017	0.48247	13.8834	0	0	0	2.29434	0	0	0	0	0	0	0	0	0	0
GRMZM2G388834_T02	0.234963	0.181936	0.141355	0.0589624	0.142959	0.185276	0.15338	0.0793672	0.0865307	0.027898	0.191537	0.196191	0.276246	0.128378	0.0813493	0.250923	0.058609	0
GRMZM2G020002_T01	9.31548	25.3944	8.71332	12.3136	4.00291	21.4662	14.0315	13.4428	19.6673	55.4197	20.1751	6.83452	11.7112	4.32292	12.1808	18.5667	14.0582	1.70429
AC190771.2_FGT003	0	0	0	0	0	0	0	0	0	0	0	0	0	0	0	0	0	0
GRMZM2G081359_T02	1.72942	0.245179	0.345516	0.633575	1.03842	2.25476	8.5671	1.07006	2.24994	1.20078	0.960057	2.16767	0.323323	0.435877	3.75682	0.468019	6.10495	1.12472
GRMZM2G312201_T04	0.802059	0.997921	1.14574	0.764039	3.26488	1.70646	0.886798	1.85507	2.3474	3.90964	1.86459	2.98698	1.58154	1.74138	2.66989	1.28903	0.82588	1.07264
GRMZM2G135664_T01	0	0	0	0	0	0	0	0	0	0	0	0	0	0	0	0	0	0
GRMZM2G143244_T03	16.812	81.692	37.8733	58.8526	27.9225	22.3115	14.0454	50.4961	82.3385	105.022	82.0916	63.6923	92.3711	56.8111	63.4858	92.5058	51.3013	71.4137
GRMZM2G455658_T01	0	0	0	0	0	0	0	1.56323	0	2.61373	0	0	0	0	0	0	0	0
GRMZM2G017386_T02	67.08	91.3169	96.8538	7.4966	183.2	61.1148	27.1154	4.25295	0	0	94.3496	91.3645	117.485	134.04	126.879	85.1569	146.386	187.446
GRMZM2G054803_T01	1.73528	0	2.12945	83.7712	21.5078	67.3575	78.8397	183.782	283.155	653.36	36.7684	20.8768	6.17422	14.9448	4.2522	0	0	0
GRMZM2G041714_T02	2366.99	254.308	50.4201	72.4659	56.0952	28.2932	47.8927	12.7137	58.3224	46.6748	90.9912	213.648	212.416	59.4917	307.193	293.369	116.67	18.34
GRMZM2G359230_T01	0	0	0	0	0	0	0	0	0	0	0	0	0	0	0	0	0	0
GRMZM2G144451_T01	8.84463	5.71688	8.71959	7.41742	14.294	8.50042	13.5169	11.386	9.49553	10.832	7.7486	6.7574	2.43173	0	0.837623	0	0	10.8525
GRMZM2G113653_T01	0	0	0	0	0	0	0	0	0	0	0	0	0	0	0	0	0	0
GRMZM2G042313_T01	242.969	281.218	187.109	186.447	241.166	435.719	491.523	476.763	327.339	421.144	432.628	260.137	221.28	207.983	52.8025	79.8662	102.91	42.8422
GRMZM2G081188_T01	21.816	33.903	54.0568	149.503	103.992	90.6273	47.3179	65.097	128.25	99.6196	84.9182	45.4929	95.2242	81.2981	22.5563	28.4234	63.2026	230.29
GRMZM2G416836_T02	85.0607	8.15572	14.6178	7.52443	0	0	0	17.5607	0	0	17.8985	0	0	23.2386	0	0	0	0
GRMZM2G374282_T01	0	0	0	0	0	0	0	0	0	0	0	0	0	0	0	0	0	0
AC194480.3_FGT003	0	0	0	0	0	0	0	0	0	0	0	0	0	0	0	0	0	0
GRMZM2G083538_T01	49.7191	23.2789	19.0204	27.5297	0	0	10.3014	7.97512	12.734	8.6492	0	0	0	0	0	0	0	51.4673
GRMZM2G321053_T01	12.2237	6.16295	3.05804	70.4517	0.880545	2.44186	10.0564	27.1966	83.6727	57.6174	2.92848	1.31926	3.91155	2.50942	3.20571	4.64285	1.99456	0.165237
GRMZM2G029537_T02	30.4782	12.2273	29.2957	30.6043	39.4933	45.7832	29.9058	34.2267	36.8636	39.4778	46.7768	39.7416	39.0584	43.7872	44.1339	46.7995	35.7393	36.2563
GRMZM2G094935_T01	19.1994	14.9396	17.623	23.1829	7.11903	10.7896	13.8223	15.8114	14.1065	15.4673	16.9103	23.6666	28.5022	34.1294	34.5309	39.323	27.0458	21.0429
GRMZM2G131943_T05	250.168	355.954	349.648	41.668	70.2085	106.437	46.9977	44.8666	32.6868	69.908	209.133	448.01	545.167	454.65	999.141	1058.02	1014.53	549.05
GRMZM2G120271_T01	102.027	88.6417	53.113	32.2544	24.6465	37.5779	21.107	48.3159	62.8607	60.1887	55.4305	60.4179	63.7773	74.6372	78.7957	87.0002	71.1637	53.3988
AC203966.5_FGT002	3.69391	3.57184	5.34021	544.004	31.3785	65.6792	91.0052	346.021	300.55	362.213	0	0	0	0	0	0	0	0
GRMZM2G055458_T02	50.958	21.2641	21.0451	9.09049	4.937	4.8073	19.1036	6.1254	1.35108	0.620857	10.1774	11.5971	10.4566	3.90541	0	0	0	4.57918
GRMZM2G042164_T02	106.987	117.166	102.931	60.8073	62.1711	80.6716	66.6195	59.6003	57.9449	52.379	125.984	99.9972	127.177	94.1817	137.148	128.032	108.012	197.364
GRMZM2G306732_T01	0	0	7.21262	4947.76	7.03773	426.659	876.212	2187.32	1941.44	1284.47	10.0704	0	0	0	0	0	0	0
AC214753.2_FGT002	0	0	0	0	0	0	0	0	0	0	0	0	0	0	0	0	0	0
GRMZM2G146047_T03	0	0.159537	0.122864	0.0467372	0	0	0	0	0	0	0.462187	0.247954	0.397315	0.169154	0.915883	0.339742	0	0.576842
GRMZM2G022311_T01	0	1.46467	7.12693	0	0	0	0	0	0	0	0	0	0	0	0	0	0	0
GRMZM2G416964_T01	3.41067	7.88759	0	0.671207	0	0	0	0	0	0	0	0	0	0	2.99749	3.05294	0	0
GRMZM2G004932_T01	1508.95	153.629	146.477	66.603	95.2535	109.31	97.0003	164.896	196.037	185.703	93.3391	52.9934	44.1919	49.3204	57.1298	18.5075	19.0739	324.246
GRMZM2G030583_T02	0	0.176067	11.707	0	0	0	0	0	0	0	0	0	0	0	0	0	0	0
GRMZM2G057305_T01	29.0215	19.2464	17.1869	166.039	26.0102	115.036	81.9656	132.486	191.189	179.114	21.2383	13.1333	25.3985	34.4424	40.8216	44.5484	46.2716	11.8857
GRMZM2G053574_T01	126.182	122.477	93.5092	184.154	139.951	150.017	129.721	182.375	90.7362	110.616	90.9564	105.274	107.359	74.6927	140.997	119.95	87.2306	70.6486
GRMZM2G352619_T01	0.639193	4.90953	0.852225	0.264608	0	0	0	0	0	0	0	0	0	0	0	0	0	0
GRMZM2G056252_T03	59.2656	18.6576	14.7789	218.973	44.3614	63.2101	42.7508	122.135	101.458	103.583	3.58586	4.37602	23.8076	20.0359	14.1946	4.83205	49.6068	71.6759
GRMZM2G098875_T02	119.732	109.088	7.54854	1.43436	0	14.5586	12.9757	0.858683	1.17416	1.69349	22.1369	35.055	16.9148	10.6612	54.9351	28.8444	24.0959	0
GRMZM2G146551_T01	0	0	0	0	0	0	0	0	0	0	0	0	0	0	0	0	0	0
GRMZM2G028986_T01	563.255	455.401	489.822	378.863	178.384	469.772	617.858	683.902	321.497	193.52	663.124	527.518	373.99	286.168	471.208	361.516	53.4196	295.727
GRMZM2G142857_T01	2.30303	1.02196	0.688607	0	0	0	0	0	0	0	0	0	0	0	0	0	0	0
GRMZM2G022019_T01	917.294	397.276	401.15	283.177	140.545	170.633	188.859	236.084	192.74	183.454	262.755	238.665	285.322	238.871	319.001	349.798	294.9	404.368
GRMZM2G060647_T04	837.191	159.387	313.991	575.478	961.089	696.971	426.165	750.196	419.449	506.612	293.249	352.018	240.571	130.133	219.753	193.565	391.665	268.908
GRMZM2G007249_T02	17.7788	14.1154	260.897	476.358	7.03416	4.40433	44.1685	193.859	491.925	741.664	46.9393	10.8359	16.3899	8.30788	0	0	0	0
GRMZM2G096029_T01	0	6.00539	0	0	0	0	0	0	0	0	0	0	0	0	0	0	0	0
GRMZM2G147687_T02	235.562	2225.55	390.783	179.896	810.055	389.656	766.44	52.1212	11.4013	16.8348	133.434	33.7539	37.3212	35.2464	54.7886	23.5801	234.878	201.229
GRMZM2G151319_T03	0.20548	5.51631	3.72442	0.653894	3.68398	1.23294	0	0.0370163	0.575775	1.35285	0	0	0	0	0	0	0	1.95472
GRMZM2G097504_T02	16.0705	10.4411	4.45878	15.5403	7.13219	21.1119	31.53	24.8881	18.4107	20.0445	18.3762	17.6461	11.2079	4.06818	2.04	1.40704	4.09633	4.36276
GRMZM2G069410_T01	205.153	285.566	225.344	231.408	318.056	256.796	186.663	209.227	277.807	283.03	357.442	312.561	362.459	358.166	370.453	433.682	354.376	296.428
GRMZM2G035243_T02	42.2972	31.6963	20.832	48.4465	47.1995	20.2762	9.59783	24.7574	20.9657	4.30557	16.9827	12.708	14.7999	13.485	29.2864	12.9748	10.1805	14.1288
GRMZM2G093595_T01	1170.8	0	0	0	0	0	0	0	0	0	0	0	0	0	0	0	0	507.499
GRMZM2G122335_T03	60.4793	48.9906	29.0682	44.7978	68.1952	72.1147	87.8237	66.2335	79.8064	36.8876	98.5524	38.1301	32.6069	43.781	6.18859	3.62186	1.5705	18.3152
GRMZM2G704032_T03	53.2369	46.3089	35.4686	84.2191	22.693	50.3511	46.1318	52.6966	37.5737	57.96	43.3031	42.2859	38.8812	42.5934	23.3257	43.8519	43.8978	28.6373
GRMZM2G026050_T04	1.97699	0.935203	3.53212	5.28488	9.88674	3.77352	8.22286	7.34607	0	0	8.07907	5.59254	1.88038	10.8037	5.86914	4.76118	27.1554	5.00322
AC201977.3_FGT005	0	0	0	0	0	0	0	0	0	0	0	0	0	0	0	0	0	0
GRMZM2G017365_T02	0.319341	1.1705	2.09783	2.56841	6.88078	5.56844	0.838217	2.02677	6.47526	8.37025	0.25412	1.34467	0.651971	0.330114	0.243459	0.134	3.79058	3.01464
GRMZM2G051276_T01	58.1711	98.9735	61.5023	1350.05	95.0791	209.721	198.074	404.872	516.357	581.367	63.7409	55.7761	100.891	93.2209	82.1684	95.699	166.44	84.7015
GRMZM2G131988_T02	8.15148	3.46556	4.10995	2.77088	3.15215	4.92617	3.95713	6.96705	4.45572	5.728	5.86374	6.00995	4.61349	8.94786	7.66462	8.37167	27.1305	3.76213
AC213654.3_FGT003	4.1193	0	21.8136	0	0	52.7247	27.4599	3.40807	0	4.51677	0	0	0	0	0	0	0	14.6202
GRMZM2G064083_T01	44.2724	129.094	174.895	8.87692	92.9248	88.5482	115.073	0	0	0	44.5734	49.4677	43.2986	54.6915	97.5366	60.4768	28.2774	0
GRMZM2G108712_T01	1.07889	25.817	55.5627	0	1.59724	0.578271	0.515953	0	0	0	24.2068	42.7197	32.248	26.3157	82.4579	47.0449	21.9998	165.76
GRMZM2G142097_T03	0.55202	0.196837	3.89711	45.7174	14.8796	18.9607	21.7627	14.6664	8.94163	17.7199	0	0	1.15561	4.59414	0	1.20209	3.90125	0.546687
GRMZM2G018238_T01	165.071	10.7574	26.6396	10.805	0	23.3236	34.3199	29.9341	13.4988	20.507	24.6205	23.2489	26.1895	32.7051	52.448	51.6895	41.3898	135.71
GRMZM2G414496_T02	9.91425	12.1611	23.412	61.3527	12.7224	49.6032	24.4725	56.3719	131.806	147.288	21.9289	17.4813	22.4543	28.5562	19.1419	32.6809	39.046	14.5269
GRMZM2G438820_T01	0	0	0	0	0	0	0	0	0	0	0	0	0	0	0	0	0	0
GRMZM2G081603_T01	0	0	0	23.9493	213.117	206.406	116.521	0	0	0	0	0	0	0	0	0	0	0
GRMZM2G151249_T01	0	0	13.5026	90.1014	0	7.0045	62.8724	105.486	50.5157	141.966	0	0	0	0	0	0	0	0
GRMZM2G122520_T01	11.4768	25.3277	43.3438	0	0	9.11727	42.9202	0	28.4668	0	25.72	9.2795	12.4417	8.6418	15.3388	17.2934	0	14.6709
GRMZM2G372477_T01	5.52988	3.39311	2.48272	10.4321	0	0	2.4144	2.73379	9.38145	13.7145	3.51112	5.2321	7.5815	9.62526	8.88828	10.9048	13.5916	9.5074
GRMZM2G029692_T03	9.05771	10.7309	12.3097	4.25616	18.4037	5.72786	15.5768	4.20827	0	0.00169201	15.0958	8.45334	3.15543	3.90001	0	0	0	14.4404
GRMZM2G306216_T01	50.9891	18.7205	19.4758	23.5037	20.0013	43.234	47.5169	36.2949	48.1458	32.2899	6.95787	4.529	5.7378	11.0498	0	12.0067	0	6.88357
GRMZM2G116126_T01	85.6924	111.028	103.379	97.3959	125.566	106.666	78.4858	92.8856	163.034	194.356	153.827	149.297	185.508	215.388	184.013	246.838	226.888	127.054
GRMZM2G163138_T01	4.82957	26.0184	38.3589	52.8928	110.074	34.8856	48.2729	9.55974	3.19708	4.85365	50.1585	40.6317	29.7149	16.7891	38.8858	17.4911	3.80658	34.368
GRMZM2G015881_T01	38.8572	23.7244	28.7843	33.4766	25.8037	28.447	36.5936	38.5393	36.7212	38.3587	10.8037	27.1139	38.9655	48.3613	50.3521	5.64502	39.3233	54.2814
GRMZM2G053909_T03	0	0	0	67.5825	0	0	0	38.9526	115.163	71.3823	0	0	0	0	0	0	0	0
GRMZM2G003595_T01	34.185	19.5916	20.7663	37.667	20.856	14.6933	17.2007	25.4441	32.7827	35.4404	26.1408	21.6212	19.796	19.799	14.6367	9.97898	15.8488	23.3015
GRMZM2G107532_T02	140.058	14.86	38.7491	0.50961	118.727	21.6034	108.062	3.48851	32.8543	26.6581	46.2853	17.2078	48.0754	15.3753	1.3463	5.17611	5.82426	4.05296
GRMZM2G089141_T01	0	0	0	0	0	0	0	0	0	0	0	0	0	0	0	0	0	0
GRMZM2G036060_T01	0.830983	0.861654	0.864842	1.40306	0.359613	0.829223	1.57038	1.02829	0	0.537463	1.47032	0	0.411533	0	0	0	0	0.407303
GRMZM2G159330_T01	35.567	40.2688	58.6902	46.4624	56.0041	43.1305	33.933	45.8612	53.1621	45.7503	65.6537	84.5388	83.3908	77.5856	108.122	94.7442	71.7796	87.6622
GRMZM2G135800_T01	0	0	0	0	0	0	0	0	0	0	0	0	0	0	0	0	0	0
GRMZM2G700208_T01	0	0	201.229	288.771	267.382	2956.61	3005.11	7.93783	0	0	3.65967	0	0	0	0	0	0	0
AC194174.3_FGT003	0	0	0	0	0	0	0	0	0	0	0	0	0	0	0	0	0	0
GRMZM2G102238_T01	20.8255	1.36638	5.21284	10.9716	0.455707	2.85532	5.88154	8.60321	6.30406	9.73151	5.41509	7.11371	5.68532	20.2166	9.02726	3.02982	13.7404	0.818646
GRMZM2G358161_T01	0	0	0	0	0	0	0	0	0	0	0	0	0	0	0	0	0	0
GRMZM2G006117_T02	1.14415	1.35695	1.17663	1.48662	10.2523	2.57759	0.910541	2.18577	4.86396	4.52514	2.86155	2.79058	1.13582	1.44969	0.553852	0.765989	0.478113	1.93433
GRMZM2G067747_T03	1.69111	1.49188	2.535	3.33669	2.92576	4.8798	0.639707	14.942	9.62756	3.04647	5.3861	0.314111	1.62738	4.42852	2.64049	5.54152	9.0901	2.29697
GRMZM2G103182_T02	27.607	2.72392	4.34551	11.0073	42.99	2.63086	0.85761	0.850915	6.61153	3.58163	2.88873	6.30837	7.07356	3.40547	4.33808	6.11526	20.5459	11.5775
GRMZM2G142870_T01	99.3997	123.514	146.678	2095.3	185.902	206.349	292.904	565.78	1135.55	1124.93	53.0551	17.4798	14.2402	11.7709	9.07957	4.47073	2.99129	17.3729
GRMZM2G137694_T01	57.9998	0	190.766	0	126.576	18.6678	19.4776	0	0	0	80.717	19.7644	3.6688	0	0	0	0	173.901
GRMZM2G037648_T01	0	5.33502	0	0	0	0	0	0	0	0	0	0	0	0	0	0	0	0
GRMZM2G083022_T01	16.682	11.5533	17.3019	5.12988	9.04423	4.26582	0	1.39002	0	0	16.6808	20.1974	20.3482	14.0538	25.8107	21.4874	5.8824	22.2494
GRMZM2G514443_T01	0	0.23152	0.0951842	0	0	0	0	0	0	0	0	0	0	0	0	0	0	0
AC186166.3_FGT008	11.0618	7.58419	0	0	0	12.1179	17.1739	0	0	0	0	0	0	0	0	0	0	0
GRMZM2G015384_T03	4.80535	3.37326	3.12978	2.05376	2.8562	3.28478	0.771622	4.6147	4.94768	5.34494	6.05958	4.56508	7.01369	11.6562	8.64357	11.0464	4.88103	10.2281
GRMZM2G323838_T02	70.4485	55.8241	73.7462	28.3428	39.4326	56.5291	40.6747	27.1118	54.5562	52.6404	61.8493	94.1103	94.3873	83.0992	124.978	129.729	47.3155	44.1658
GRMZM2G701092_T01	0	0	0	0	0	0	0	0	0	0	0	0	0	0	0	0	0	0
GRMZM2G353114_T01	15.0861	7.06279	9.82045	9.54365	10.4963	12.8572	17.0121	17.096	17.232	12.0573	13.6498	14.068	14.1555	14.8258	8.9632	14.4901	16.471	7.17405
GRMZM2G172152_T01	60.6822	39.7868	29.2823	41.6434	67.8554	93.3036	79.4018	34.9824	48.6973	14.5247	57.1274	24.3367	8.61427	12.8282	4.20042	1.28311	0	8.15101
GRMZM2G122715_T02	0	0	26.512	5153.33	256.808	1205.64	1846.15	2538.48	1937.74	1074.52	44.2128	5.62777	0	0	0	0	0	0
GRMZM2G176327_T01	0	0	0	0	0	0	0	2.07198	0	0	0	0	0	0	0	0	0	0
GRMZM2G147271_T01	4.44762	11.4752	44.8331	0	0	0	0	0	0	0	6.17507	0	0	0	11.0107	7.91163	0	63.1385
GRMZM2G045955_T02	4.79044	3.59394	5.75531	3.93721	5.39082	7.70567	3.60183	5.77435	5.64563	0.164208	3.52182	5.81125	3.41553	6.74848	7.11963	3.75411	8.7887	6.0273
GRMZM2G347836_T01	12.7362	41.2857	19.191	211.201	16.9399	58.1232	103.548	408.347	534.598	384.81	10.6942	0	2.02704	2.9475	2.91948	0	0	15.2951
GRMZM2G115775_T03	10.9803	9.99307	9.26455	16.065	15.4212	8.50838	18.9529	16.9006	24.4026	31.0125	26.3115	24.9052	51.8545	51.5195	31.3631	20.7764	18.7411	7.34667
GRMZM2G142667_T02	20.485	19.1969	15.0453	0	28.709	27.3709	21.8911	0	0	0	27.2884	22.2159	23.3511	11.9978	22.0851	15.4789	7.61384	29.3532
GRMZM2G460611_T01	0	0	0	0	0	0	0	0	0	0	0	0	0	0	0	0	0	0
GRMZM2G161938_T01	1.04942	0	0	0	0	0	0	0	0	0	0	0	0	0	0	0	0	0
GRMZM2G387935_T01	0	18.8744	27.2655	0	0	0	0	0	0	0	0	0	0	0	0	0	0	0
GRMZM2G362088_T02	186.165	204.375	177.184	159.343	165.312	153.138	181.882	221.645	176.627	118.657	165.554	145.502	136.565	121.934	114.806	128.671	120.791	124.212
GRMZM2G107985_T01	12.6436	4.34593	6.13256	1.75806	1.70485	3.83468	4.18599	5.90535	5.497	1.94492	13.1771	18.7611	11.0973	19.7641	22.7289	22.4043	16.9372	3.11961
GRMZM2G111912_T01	7.6164	8.09694	7.8254	6.58686	1.21553	2.83308	0.803403	1.43794	0	3.51913	8.55822	2.65875	13.9174	4.59685	12.4384	14.5837	2.67703	2.50038
GRMZM2G128564_T01	24.5157	8.27797	79.1192	28.5729	138.064	182.036	79.9546	12.0985	29.3941	17.9525	39.8409	21.18	30.4536	4.5427	0	0	0	16.608
GRMZM5G802679_T01	0	0	4.84682	0	0	0	0	0	0	0	5.1656	26.3619	53.3694	59.0194	82.7355	92.9147	50.5161	0
GRMZM2G157596_T07	4.46225	0.485482	3.50298	8.00117	0	0	0	0	0	0	0	0	0	0	0	0	0	0
GRMZM2G013271_T01	0	0	16.0682	2.32167	0	0	0	0	0	3.53829	0	0	0	0	0	0	0	0
GRMZM2G143165_T01	91.1284	119.248	128.633	41.6148	113.741	32.3317	24.6499	35.2324	33.5721	86.4316	174.916	140.719	123.232	89.7495	221.589	154.267	76.1256	151.818
GRMZM2G140989_T01	0	0	0	0.974988	0	0	0	1.14068	4.36396	16.1193	0	0	0	0	0	0	0	0
GRMZM2G165966_T01	168.212	54.0343	65.1835	301.626	146.597	174.685	202.754	211.172	192.202	198.282	15.3867	0	23.4817	21.176	23.5676	45.8358	139.6	68.2833
GRMZM2G387076_T02	58.7732	181.55	119.484	48.4571	176.513	93.8452	79.6971	49.7152	25.855	27.648	283.815	268.911	217.506	209.757	173.434	174.69	422.199	124.89
GRMZM2G071147_T01	0.940128	2.68583	1.72873	0.443478	8.54635	8.36645	8.09081	0.95618	4.06285	0.374335	4.30723	2.03056	1.3158	6.18727	0.438823	4.41551	6.89761	4.31426
GRMZM2G076417_T01	0	57.8041	499.169	65.7355	23.2344	411.034	657.387	190.619	215.844	167.738	17.872	0	0	0	0	0	0	0
GRMZM2G454124_T01	2.86125	3.0933	3.7811	3.95666	1.92451	2.52926	2.07081	2.19158	2.36122	2.39802	2.05083	1.1994	3.19431	2.46777	2.13225	2.06468	2.12406	2.14856
GRMZM2G094490_T01	0.594025	2.17567	0.747873	2.00364	15.3164	47.8376	10.1593	0	0	0	0	0	0	0	0	0	0	0
GRMZM2G123411_T01	0	0	0	0	0	0	0	0	0	0	103.836	282.542	244.266	193.844	162.515	57.4405	34.7192	3.70267
GRMZM2G146819_T02	25.7655	34.886	28.0792	58.7433	14.2829	30.5422	36.8779	42.1003	77.157	50.0081	17.7328	35.8921	19.241	35.6169	16.8783	33.7952	17.4058	22.3838
GRMZM2G123489_T01	99.2312	0	17.9013	0	0	0	0	0	0	0	17.3871	0	0	0	0	0	0	0
GRMZM2G065030_T01	41.2302	20.2636	39.0847	120.812	0	19.9036	33.0573	61.7325	105.087	90.5898	13.2901	5.35673	0	0	2.45613	0	0	4.95457
GRMZM2G015869_T01	242.166	223.649	241.625	500.357	167.598	166.319	144.813	424.839	605.703	590.38	406.943	293.625	297.841	194.51	198.788	136.992	38.6785	288.289
GRMZM2G396231_T01	31.3582	15.7755	21.9878	11.3468	3.74979	3.39533	10.3158	15.169	13.52	24.9788	14.8532	23.1401	25.062	45.581	41.5728	42.7882	33.3881	17.7114
GRMZM2G703201_T01	0	0	0	0	0	0	0	0	0	0	0	0	0	0	0	0	0	0
GRMZM2G064640_T03	4.00623	2.13591	10.4787	3.38202	4.7263	3.47499	1.90195	1.96231	1.67244	3.7153	5.0539	11.1416	11.986	11.8205	15.8302	8.63994	7.10504	17.8748
GRMZM2G455587_T01	12.2282	5.02886	10.1809	80.0256	57.5878	87.7838	74.7297	45.7097	14.8332	20.3221	11.3132	8.68855	10.3847	11.7941	7.38722	12.1656	5.60577	18.4725
GRMZM2G073123_T01	85.0961	131.314	170.113	92.3643	58.5155	62.4466	65.1393	23.5227	39.8863	64.1695	160.565	259.412	316.269	292.592	518.272	531.184	389.688	220.345
GRMZM2G110057_T01	0	4.65195	7.53786	0	0	61.7488	20.3713	0	0	0	20.5454	30.1341	29.0277	20.0843	15.98	14.9814	8.56537	0
GRMZM2G323936_T02	0.69653	22.8458	46.4082	7.08747	0	3.40987	1.99425	2.45207e-06	0	1.31458e-09	9.28362	13.8	6.58771	4.19008	11.6433	3.79658	0	20.4701
GRMZM2G044997_T02	1.16941	1.64263	0.272602	1.06835	0.82409	2.29028	5.96607	2.36033	0.672613	6.89906	0.809118	2.74261	0.598445	0.572782	9.00046	3.70006	3.3149	1.30272
GRMZM2G168332_T02	0.193518	0.293567	8.13377	18.2702	2.94977	4.83492	13.1787	11.2005	31.531	20.4459	6.75236	1.59814	1.36782	0	0	0	0	2.68926
GRMZM2G073979_T01	69.5714	90.7763	73.7544	328.419	147.166	158.514	167.692	183.587	167.122	216.486	138.571	108.847	109.383	85.2608	37.35	44.8801	45.6903	52.2916
GRMZM5G836190_T02	0	0	28.2164	0.296548	10.9547	11.6347	11.8567	3.36997	0	0	0	0	0	0.510247	0	0	0	77.1972
GRMZM2G170915_T01	1.53641	0	0	3.67673	0	0	0	0	0	0	0	0	0	0	0	0	0	0
GRMZM2G378580_T07	1.78328	0.25761	0.303955	2.18543	1.58137	4.65117	3.03002	8.12294	6.8557	24.0211	3.74235	2.46298	5.85746	2.76764	1.74318	1.89762	4.19082	3.66396
GRMZM2G435393_T01	0	190.329	0	0	0	0	0	0	0	0	0	0	0	0	0	0	0	0
GRMZM2G052935_T02	5.93292	4.26543	1.4365	2.13772	7.35665	4.7846	1.04108	1.69555	2.04562	5.32233	0.783864	1.53389	0.812356	1.11018	6.29954	1.47764	13.1577	3.27094
GRMZM2G304132_T01	57.3148	0	0	153.808	0	3.4164	0	36.8083	34.6802	27.4256	0	0	0	0	0	0	0	24.6072
GRMZM2G146207_T01	41.4516	33.3194	41.093	10.5117	38.5088	27.373	17.653	13.8474	10.7676	10.6312	44.8325	67.9004	63.4303	57.9182	132.833	101.691	79.7158	62.2962
GRMZM2G066059_T01	16.3602	5.96214	7.03138	7.7897	5.72753	6.47078	5.67528	7.38745	4.30974	6.82706	8.29548	5.34621	5.92966	13.6815	7.10555	11.1323	8.46996	7.05016
GRMZM2G152457_T04	28.4547	28.2494	20.2542	51.2867	40.183	33.7923	40.4511	43.3749	67.4129	73.0996	50.0447	44.3407	36.7825	33.987	26.3837	34.107	19.0443	16.7986
GRMZM2G001097_T03	17.9846	2.80991	5.32433	5.21697	0	2.48571	7.97955	14.9001	14.4376	41.1155	9.51137	10.8738	2.38029	4.83883	0.658063	2.15786	0	0
GRMZM2G314955_T03	85.2683	129.454	68.3155	59.952	89.5422	94.6107	118.565	145.587	124.549	141.784	118.698	88.8858	91.8957	77.8484	72.353	71.9139	89.8558	108.459
GRMZM2G042599_T04	4.10541	1.66299	4.41344	2.72828	4.56653	4.17606	3.28975	1.52608	0.490607	1.06656	5.24878	7.05982	7.89877	5.42159	11.5136	6.15085	4.88104	5.0419
GRMZM2G104955_T01	57.3289	41.3296	35.0318	30.0327	47.1419	45.6249	38.0389	37.1839	67.4605	70.6141	87.4215	81.8811	107.429	171.364	73.7654	127.642	163.53	36.9688
AC204383.2_FGT002	0	0	0	0	0	0	0	0	0	0	0	0	0	0	0	0	0	0
AC202092.2_FGT003	0	0	0	0	0	0	0	0	0	0	0	0	0	0	0	0	0	0
GRMZM2G011896_T03	0	4.88072	3.36569	23.505	0	0.723763	8.06074	29.0902	54.2096	7.9744	3.58338	2.49729	2.06654	5.19265	0	0	0	0
GRMZM2G056252_T01	570.365	60.9272	57.7177	1060.8	69.2735	559.968	557.663	788.744	633.996	604.938	182.753	339.918	323.467	443.295	587.336	488.987	248.752	585.566
AF546187.1_FGT010	0	0	0	0	0	0	0	0	0	0	0	0	0	0	0	0	0	0
AC214144.3_FGT002	0	0	0	0	0	0	0	0	0	0	0	0	0	0	0	0	0	0
GRMZM5G853392_T01	8.48474	0	13.9106	6.69835	0	0	0	0	21.721	0	0	0	0	0	0	0	0	44.735
GRMZM5G819751_T01	0.296343	0.558125	0.375768	0	0	0	0	0	0	0	0	0	0	0	0	0	0	0
GRMZM2G160563_T01	21.3383	102.156	96.7612	132.472	98.2842	358.382	335.42	109.688	94.1626	155.841	8.16173	11.5454	16.8935	7.4643	20.8717	7.27717	22.7628	0
GRMZM2G128579_T01	0.0611424	0.000805011	4.98026e-07	0.136264	0.803178	0.111878	0.390847	0.436202	2.02066	0.583719	0.121078	1.17017	0.0253135	0.140793	0.0195146	0.0858093	0.058377	0.0852423
AC204387.3_FGT002	0	0	0	0	0	0	0	0	0	0	0	0	0	0	0	0	0	0
GRMZM2G168953_T01	81.2151	26.8881	12.4425	26.2314	9.73462	17.8233	19.2985	24.5808	11.2659	8.1008	31.8172	47.4867	62.7183	93.4397	67.0058	51.1713	55.2553	48.2168
GRMZM2G073054_T01	48.6258	10.4662	7.50745	45.2322	7.82246	4.49765	28.3621	7.20635	10.847	3.18477	1.81317	6.14749	2.10259	2.90512	4.78416	2.7556	35.8009	5.85764
GRMZM2G068936_T03	0	0	0	0	0	0	0	0	0	0	0	0	0	0	0	0	0	0
GRMZM2G083711_T01	12.5337	1.73257	6.81595	112.699	0	10.0072	14.4035	64.768	141.699	119.747	3.90934	2.57631	4.2976	3.94365	3.77392	11.268	45.8459	52.2511
GRMZM2G056088_T01	5.62582	1.55848	6.54996	3.1445	1.4835	5.08801	6.61353	6.36685	7.74984	6.12564	8.97965	6.83599	4.91719	3.34778	3.86311	5.0414	2.33239	1.32452
GRMZM2G074401_T01	144.734	153.624	71.5784	7818	86.8238	219.657	539.102	1249.55	880.91	492.62	44.0123	53.9468	80.6021	79.2481	92.0807	101.89	122.032	85.6939
GRMZM5G866053_T01	0	2.88892	4.48043	0	0	0	0	0	0	0	0	0	0	0	0	0	0	0
GRMZM2G413135_T01	0	8.59638	0	0	0	0	0	0	0	0	0	0	0	0	0	0	0	0
GRMZM2G523064_T01	0	0	0	238.649	0	0	43.0393	0	0	0	0	0	0	0	0	0	0	0
GRMZM2G040170_T01	0	0	0	0	0	0	0	0	0	0	0	0	0	0	0	0	0	0
GRMZM2G443340_T01	129.964	139.62	162.241	127.901	35.9251	44.0157	31.885	50.3933	53.6397	50.6011	64.1374	104.327	150.307	143.225	210.567	224.723	266.032	229.106
AC191551.3_FGT003	0	27.3316	0.80671	0	0	0	0	0	0	0	0	0	0	0	0	0	0	0
GRMZM5G806182_T01	0	3.72132	16.1039	338.154	0	72.5661	168.792	114.805	94.8863	173.332	4.65233	0	0	0	0	0	0	0
GRMZM5G845984_T01	0	0	0	0	0	0	0	0	0	0	0	0	0	0	0	0	0	0
AC184127.3_FGT003	0	0	0	51.2613	0	0	0	0	0	0	0	0	0	0	0	0	0	0
GRMZM2G133464_T02	20.0633	9.152	4.98608	5.35102	4.27771	2.37457	5.61723	5.22723	13.5479	4.66828	10.5564	12.2316	11.1783	18.1084	7.14019	18.8376	20.3676	13.1874
GRMZM2G059669_T02	1.51907	1.30616	1.53658	3.43356	9.31618	15.4749	3.52709	14.203	8.04719	5.74951	4.92335	5.63707	8.49862	12.8	32.2643	22.2459	21.6608	19.7135
GRMZM2G435993_T03	0.629009	0.282442	0.114725	0.126621	1.03609	0	0	0	0.334603	0.376487	0.0951413	0	0.43468	0.665667	0.22845	0.84609	0	0.431273
GRMZM2G160917_T01	0	4.8609	42.4615	1.29935	0	0	0	0.059695	0	0	15.0964	0	0	0	0	0	0	12.5815
GRMZM2G029926_T01	0	0	0	0	0	0	0	0	0	0	1.99349	0	0	0	0	0	0	0
GRMZM5G871861_T03	4.22951	13.1974	5.82276	0.28875	15.0547	14.3066	16.1976	5.45049	4.04044	20.0949	0.752439	2.00963	3.18562	3.24579	2.02354	1.44644	5.12679	4.81032
GRMZM2G027495_T01	0.661104	0.460131	0.942744	1.75788	0.723554	0	0.0943133	1.32594	6.16529	1.58418	0.53019	1.02932	0.879524	1.31727	3.43497	2.64298	2.91074	0
GRMZM2G142825_T03	18.9367	16.1387	28.8788	27.6836	15.6696	24.9286	18.5661	15.043	10.363	4.61021	24.7248	36.0917	37.0402	40.0111	48.4539	56.7378	21.467	17.5433
GRMZM2G081445_T01	0	0	57.0902	0	0	0	0	0	0	0	2.7359	0	4.31333	19.1716	24.3833	6.0972	0	18.7256
GRMZM2G049902_T01	87.9175	67.452	77.6541	114.353	57.3642	49.0499	59.9363	70.6169	104.113	87.4999	64.1948	84.4522	120.623	111.458	137.686	177.48	125.993	112.044
GRMZM2G068128_T02	36.0606	16.6912	24.1683	21.4729	21.0679	17.7586	20.6281	44.2048	20.5918	9.94644	13.2635	7.25146	7.22205	5.95333	5.19916	0	0	18.2239
GRMZM2G344256_T01	0	0	0	0	0	0	0	0	0	0	0	0	0	0	0	0	0	0
GRMZM2G521844_T01	34.1108	20.3997	25.7932	11.9619	24.8444	20.0298	24.7914	30.6077	19.2484	26.8791	38.9379	26.0615	20.7662	16.7208	15.7652	18.341	22.3584	17.8839
GRMZM2G052418_T01	62.8995	61.7304	76.6754	90.5864	48.8361	58.6855	52.8035	71.8006	82.9218	110.564	65.0871	75.529	82.6094	90.4473	90.9321	102.128	107.642	91.4357
GRMZM2G081671_T01	8.62386	16.3704	19.5528	11.4178	18.4943	12.9451	12.4996	16.5979	12.6776	16.8782	1.98283	0	0	0	0	0	0	0
GRMZM2G028552_T01	96.6621	69.6079	98.0428	141.295	56.503	62.8406	71.3472	123.943	94.5303	97.3284	94.8571	115.637	111.978	131.021	169.67	155.962	122.945	133.365
GRMZM2G034727_T01	0	0	0	0	0	0	0	0	0	0	0	0	0	0	0	0	0	0
GRMZM2G428197_T02	11.0419	5.67683	8.45557	18.3334	30.7855	19.8525	11.6307	30.8086	33.138	13.0653	26.7842	15.5361	13.7003	14.0111	11.8913	12.0706	15.5323	26.3932
AC187813.3_FGT002	0	0	0	0	0	0	0	0	0	0	0	0	0	0	0	0	0	0
GRMZM2G301797_T01	0	0	0	0	0	0	0	0	0	0	0	0	0	0	0	0	0	0
AC204569.3_FGT002	0	0	0	0	0	0	0	0	0	0	0	0	0	0	0	0	0	0
GRMZM2G340139_T01	0	0	0	0	0	0	0	0	0	0	2.74315	0	0	0	0	0	0	0
GRMZM5G851207_T01	18.8403	18.6501	13.9451	2.84173	0	0	0	12.6772	0	15.6838	0	0	0	0	0	0	0	0
GRMZM2G123805_T01	0	14.3908	0	0	0	0	0	0	0	0	0	0	0	0	0	0	0	0
GRMZM2G034764_T02	38.9742	21.9014	2.18208	22.995	68.9379	48.8305	37.0377	124.908	44.9359	49.4613	36.9722	20.9729	0	0	0	0	0	0
GRMZM2G139813_T01	0	4.48315	21.778	0.806013	0	0	0	0	0	0	0	0	0	0	0	0	0	0
GRMZM2G022192_T02	45.237	49.7263	49.506	1104.98	151.61	298.906	339.495	227.63	267.1	280.911	49.07	67.1521	59.5621	68.2341	106.135	79.2816	57.5532	72.2502
GRMZM2G358180_T01	0.0396079	0.0257372	0.122067	35.59	2.3024	13.7128	18.3542	56.776	76.9907	21.454	0	0.12844	0	0.340779	0.0240313	0	0	0
GRMZM2G008892_T01	3.50179	6.42117	8.91634	247.059	23.3693	135.755	143.444	171.275	173.517	128.811	2.67302	2.4919	1.23967	1.69432	0.5203	0.0412026	3.37901	4.11926
GRMZM2G156409_T01	0	0	0	0	0	0	0	0	0	0	0	0	0	0	0	0	0	0
GRMZM2G179097_T01	4.28988	2.9369	3.51661	4.12733	9.36049	8.77126	6.56775	6.10258	14.6542	4.42017	3.04643	7.09177	6.68496	12.7024	1.53598	5.45146	5.5921	0.643214
GRMZM2G006107_T02	70.0993	48.6334	46.6424	25.0114	62.4431	60.8695	43.43	73.881	73.1134	39.6292	60.7744	132.917	180.279	170.76	184.915	192.824	222.239	123.934
AC186653.4_FGT005	0	0	0	0	0	0	0	0	0	0	0	0	0	0	0	0	0	0
AC204515.4_FGT003	0	0	0	0	0	0	0	0	0	0	0	0	0	0	0	0	0	0
GRMZM2G407279_T01	0	4.94147	0	0	0	0	0	0	0	0	0	0	0	0	0	0	0	0
GRMZM2G162292_T02	21.5627	15.5983	25.0987	29.7048	25.2353	29.3708	26.5756	44.1994	62.8797	61.9165	22.0261	25.752	26.6831	28.0391	16.1958	27.6969	29.9269	20.7348
GRMZM2G043414_T01	35.8949	23.8861	32.8719	29.4045	26.3295	36.837	27.1471	43.357	43.1585	55.0724	43.1071	38.2347	56.1646	71.3971	38.0953	68.5021	79.6595	35.5294
GRMZM2G471805_T01	2.95975	8.55961	4.95569	1.50267	34.2772	11.5416	6.10057	6.36957	5.31379	4.31634	38.7054	28.4666	21.0949	15.2173	17.3838	8.45271	13.1224	2.5819
GRMZM2G167164_T02	75.8514	2.99175	5.63441	29.7249	33.0492	70.3397	66.1503	7.8302	10.7937	5.37108	26.1744	4.5376	0	3.43013	0	0	0	9.027
GRMZM2G119850_T01	12.7826	94.3523	329.217	3.9816	149.864	14.9837	12.6872	0	0	0	51.6401	33.2735	30.913	34.469	37.9506	26.0545	26.9334	515.048
GRMZM2G040991_T01	3.79803	3.77955	4.68902	7.01679	3.18782	3.18128	1.91898	1.64302	6.21491	1.75812	3.21477	1.5164	4.28913	0.522833	5.72083	4.17531	3.49885	4.09328
GRMZM2G053397_T01	0.0928172	13.1841	6.8695	6.65286	2.61677	13.3997	1.42262	18.5301	5.66801	1.94284	0.236967	1.16542	2.71245	1.9012	8.41752	0.803705	12.365	2.75008
GRMZM2G046804_T05	12.9518	28.6391	39.2868	124.548	78.0436	56.1306	40.3142	109.934	103.382	106.536	17.4014	38.9684	41.4101	48.34	10.5726	31.843	24.4558	90.0398
GRMZM2G079381_T06	80.0089	9.91457	62.7562	502.489	9.44916	36.2679	124.704	307.458	428.019	101.679	8.76224	0	0.373437	1.70738	0	0	0	1.34046
GRMZM2G041697_T02	0.391947	0.438856	0.039081	0.124323	3.34243	0.290734	0.277465	1.66149	6.31282	0.765288	0.0468549	0.918705	1.1083	0.200888	1.00028	1.43818	4.51029	0.453312
GRMZM2G031022_T03	3.04786	2.59114	15.5217	1.95098	1.98384	16.25	13.7715	14.4861	5.28103	5.79613	2.88998	1.28087	7.43806	6.0324	0.0111899	14.2462	9.98225	7.44201
GRMZM2G147840_T01	1.693	0	29.3906	0	0	0	0	0	0	0	0	0	0	0	0	0	0	0
GRMZM2G108933_T01	0	0	0	0	0	0	0	0	0	0	6.04137	28.2211	49.1795	80.3952	70.3568	85.1087	123.887	0
GRMZM2G121812_T01	4.19503	12.717	7.04682	2.07471	5.8532	6.26523	1.48603	0	0	2.18751	0	0	0	0	0	0	0	0
GRMZM2G456088_T01	8.22349	4.81502	5.22477	1.99434	0	0	0	0	0	1.3296	0	0	7.68239	9.88898	9.64797	7.26744	5.0355	4.15133
GRMZM2G116167_T03	0	198.437	102.638	0	104.903	0	0	0	0	0	52.7331	0	8.0855	0	4.99407	0	0	0
GRMZM2G314273_T01	0	0	0	0	0	0	0	0	0	0	0	0	0	0	0	0	0	0
GRMZM5G833578_T01	18.8664	23.1202	58.9867	17.5812	60.0191	79.6653	54.3208	41.6215	64.6179	84.7321	56.2492	49.7281	69.6612	67.197	78.8551	84.3473	81.3098	56.0703
GRMZM2G107469_T02	0	0.204631	0.010461	0	0	0	0	0	0	0	0	0	0	0	0	0	0	0
GRMZM2G173967_T01	103.837	18.7395	12.252	20.6073	11.9488	16.3099	9.71985	5.33556	7.23684	13.3409	49.7394	35.0222	24.7339	13.0054	6.87434	4.60565	1.59103	10.0727
GRMZM2G072682_T02	32.8483	42.4014	10.4971	5.66851	7.0257	2.36685	4.04798	1.09688	7.18161	7.56643	2.64405	5.78476	6.66396	14.2954	9.09322	7.73592	8.6329	4.41081
GRMZM2G012119_T04	46.8353	0.00115044	24.4047	63.6635	25.5334	0.446167	0.524655	0.412232	0.778518	0.607755	12.7375	10.8719	18.0664	1.23118	2.10651	60.2346	18.5682	5.22856
GRMZM2G155499_T01	3.25963	32.3387	32.6636	0	51.1992	12.3647	3.8224	0	0	0	11.5053	11.877	4.3403	0	0	0	0	0
GRMZM2G459532_T01	4.02344	2.69805	2.39195	0.544481	0.564737	0.303528	0.172809	0	0	0	0.834361	4.81997	2.80297	3.97816	6.19513	3.6067	2.44731	3.41993
GRMZM2G085924_T01	0	17597.9	1402.07	700.028	347.272	95.7078	154.272	863.603	26.8161	0	748.531	213.445	90.0718	33.857	0	0	0	0
GRMZM2G040441_T01	44.7639	35.4898	34.6516	69.7706	45.7448	67.7381	69.7665	46.9139	135.9	105.817	240.03	114.853	87.1315	57.9307	19.9691	27.9101	13.2101	72.4308
GRMZM2G043291_T05	2.41964	1.4837	2.22545	9.93727	9.81212	23.0778	12.0793	2.01467	2.06649	5.58239	0.822058	1.96187	1.32437	1.45331	8.59953	1.59805	13.5536	4.98917
GRMZM2G174696_T02	27.853	39.1113	27.9362	21.8433	5.23199	16.2089	8.03745	13.7827	16.3416	10.3099	3.20903	4.08839	6.31602	3.0132	6.87756	14.0718	21.6636	13.455
GRMZM2G080588_T01	2.89873	21.5495	52.6358	49.1166	0.648333	3.57987	4.13107	15.0011	24.0695	26.4076	10.4032	15.1028	12.1656	1.96551	21.5687	6.25051	0	14.5556
GRMZM5G856812_T01	0	0	0	0.391322	0	0	0	0	0	0	0	0	0	0	0	0	0	0
GRMZM2G414460_T02	2.81997	0.990608	2.11688	0	0	1.28023	0	0	0.55046	0	8.77221	5.90972	1.95145	2.2577	3.0144	0.663373	0	9.74908
GRMZM2G125095_T01	0	0	0	1.18105	0	0	0	0	0	0	0	0	0	0	0	0	0	0
GRMZM5G840885_T01	0	0	0	0	0	0	0	0	0	0	0	0	0	0	0	0	0	0
GRMZM5G893392_T01	0	0	0	721.632	0	43.2643	74.2778	34.4722	19.5618	5.76783	0	0	0	0	0	0	0	0
GRMZM2G028910_T01	4.20931	2.17993	2.70593	1.88906	3.74036	1.39807	1.39198	1.48491	2.05463	1.60955	3.54376	3.93476	5.02841	5.14557	4.78989	6.49007	5.19552	3.94748
GRMZM2G085254_T03	121.821	61.8316	62.8108	83.3092	59.4744	53.6099	75.9997	86.6519	125.885	115.262	127.697	144.312	163.841	173.652	182.522	202.305	109.578	67.3025
GRMZM2G048150_T01	5.07306	43.9134	20.9048	2.87079	50.6494	38.693	32.2501	2.30117	0	0	51.9708	27.463	26.6655	19.0817	24.0377	10.6012	13.4013	9.86187
GRMZM2G448258_T02	29.704	24.3106	23.9516	13.7864	28.1813	22.3395	19.6934	16.2735	12.693	4.69678	31.6705	50.2271	79.8562	76.1917	66.7999	105.42	90.1081	30.8586
GRMZM2G072955_T01	0	0	0	0	0	0	0	0	0	0	0	0	0	0	0	0	0	0
GRMZM5G829293_T01	0	9.5304	3.67719	1.956	27.0504	103.904	161.295	0	0	0	5.32823	0	0	0	0	0	0	0
GRMZM2G152057_T04	51.2857	16.0982	13.512	6.00146	3.73549	13.3443	22.6372	12.2611	18.509	9.73661	27.3759	12.4552	30.7355	28.2442	25.1682	33.548	30.6563	6.7298
GRMZM2G427090_T02	14.0342	10.8092	22.6522	10.2887	11.2338	27.812	11.9088	24.4422	11.9681	20.9227	30.9827	7.91835	29.5558	27.5102	21.2569	16.0445	10.9382	18.3342
GRMZM2G017593_T01	0.30311	3.77175	5.40996	1.0581	12.3534	17.0591	13.3148	0.73987	0	0.04885	6.36109	6.28032	5.35654	6.00508	7.76551	2.39806	0	3.80382
GRMZM2G140633_T04	30.8465	10.2199	8.51677	1.99734	5.40582	3.77252	0	0	0	0	3.14884	5.4323	1.39098	5.93244	2.75834	0	0	7.16953
GRMZM2G094083_T03	13.4792	1.38116	19.6049	11.6668	111.711	48.3532	25.0615	33.6207	14.5467	17.7893	49.1189	33.9126	19.685	19.5219	23.7655	11.2049	7.69976	4.0433
GRMZM2G334631_T01	0	0	0	0	0	0	0	0	0	0	168.827	485.256	388.662	311.076	461.049	82.4973	568.969	0
GRMZM2G144362_T04	7.53357	4.30827	5.84323	2.22204	6.2221	5.73939	2.48134	15.9016	14.5154	19.7008	9.66658	5.01293	5.63341	5.21136	5.15919	5.08524	4.16429	4.66004
GRMZM5G889859_T01	22.3162	5.0999	8.65028	3.23083	16.1216	12.2002	5.7478	5.05116	3.95344	2.02769	18.5191	17.768	15.0523	17.7761	22.8195	24.2994	22.2419	111.027
GRMZM2G133168_T02	0	0	0	0	0	0	0	0	0	0	0	0	0	0	0	0	0	0
GRMZM2G117988_T01	4.70451	1.18017	2.72666	6.32266	0	0	0	0	0	1.07834	0	0	0.610627	0.832633	0.7461	1.15085	0	2.41211
GRMZM2G035708_T01	0.578478	0	0.715377	691.504	6.51284	154.055	243.811	223.822	393.582	217.779	1.2756	0	0	0	0	0	0	0
GRMZM2G063544_T01	181.056	82.0255	68.7965	84.4289	58.2729	61.6079	59.7937	67.7361	67.9245	61.8929	81.6551	94.2597	99.876	129.65	121.202	147.273	102.768	101.891
GRMZM2G475360_T03	20.6654	0.861667	36.4204	20.9444	4.78041	2.26392	20.3596	43.4398	107.247	21.5312	40.9167	40.7585	110.489	2.12599	0.873443	3.97968	53.664	7.84407
GRMZM2G060822_T01	0	0	0	0	0	0	0	0	0	0	0	0	0	0	0	0	0	0
GRMZM2G107745_T01	117.739	51.3849	83.6012	52.6963	62.3362	108.053	80.6331	75.9471	56.1218	76.045	128.57	129.143	171.605	157.365	208.315	210.665	210.817	167.09
GRMZM2G095698_T01	54.8779	22.5047	30.8653	18.0001	28.6407	29.4825	31.0456	30.3539	27.8544	46.4276	28.2709	10.1409	18.4805	19.3633	0	7.8928	15.6269	25.551
GRMZM2G123089_T05	82.1111	7.08706	13.9928	2.05712	2.02034	5.23576	5.43708	3.58861	1.15737	0.83875	10.7514	18.8162	18.1329	19.0792	30.8201	31.4206	35.833	8.16594
GRMZM2G151905_T01	0.481876	1.30688	1.05164	0.291433	0.896604	0.802819	0.392854	1.08835	2.04912	0.663643	2.30887	1.3712	0.913581	4.43575	4.09868	1.67912	1.26587	0.965096
GRMZM2G341902_T01	0	0	0	2.7829	0	0	0	0	0	0	0	0	0	0	0	0	0	0
GRMZM2G090029_T01	214.43	24.0953	129.694	50.7595	0	21.5572	30.9362	61.2794	49.2013	24.462	18.0806	5.31257	5.6137	0	0	0	0	0
GRMZM5G824698_T01	11.0142	32.9971	28.4939	5.14919	62.5409	39.8333	28.5659	2.01916	3.73223	0	42.2247	30.194	19.1037	13.4625	12.5838	7.58292	0	21.4244
GRMZM2G069047_T01	0	3.04486	6.66101	0	14.0544	21.59	14.8787	1.3562	7.23868	3.87649	14.2745	0	0	0	0	0	0	0
GRMZM5G819320_T02	5.12852	0.509435	0.787887	2.00216	6.7931	3.45064	2.22916	2.4505	13.6469	25.4978	1.74633	1.15207	1.66255	1.98094	5.73987	0.700431	14.4105	3.7215
GRMZM2G077711_T01	33.8397	16.5023	25.2295	547.048	21.2429	61.7298	86.3374	413.661	621.585	514.629	18.8495	21.04	33.799	34.07	27.944	47.6105	41.645	18.2283
GRMZM2G005633_T02	2648.86	10.2065	100.432	0	0	0	12.3446	0	4.3814	0	186.271	32.1881	96.7555	496.166	41.6228	217.015	1201.87	172.907
GRMZM2G352756_T03	57.2489	21.5213	16.5682	47.7297	33.2531	58.5558	14.3098	37.786	25.9884	28.7239	28.5483	41.1892	51.6759	29.2083	72.8442	64.1715	43.4851	75.1001
GRMZM2G328005_T01	0.402715	0	0	0	0	0	0	0	0	0	0	0	0	0	0	0	0	0
GRMZM2G176274_T02	9.02292	4.81132	9.55933	0.341883	10.6862	14.2519	10.1896	3.91087	3.49956	0	14.3391	9.72871	10.4867	7.68381	13.7438	8.98624	4.11627	5.47736
GRMZM2G008290_T02	677.434	159.799	230.966	73.9245	476.383	11.8916	1.05646	0.901451	6.06996	11.1501	134.84	79.5497	135.63	89.7639	44.9929	18.747	10.8899	293.536
GRMZM2G372509_T01	0	0	0	0	0	0	0	0	0	0	0	0	0	0	0	0	0	0
GRMZM2G377787_T01	0	4.29053	4.72468	7.27379	0	0	0	0	0	0	0	0	0	0	0	0	0	0
GRMZM2G700239_T01	0	0	0	0	0	0	0	0	0	0	0	0	0	0	0	0	0	0
GRMZM2G145029_T02	0.570554	0.846445	1.48508	7.73198	2.00843	17.5258	54.2061	5.31802	4.26738	9.67443	6.69025	14.7759	10.1384	1.05522	6.76949	17.0105	5.15664	2.57346
GRMZM2G477743_T01	113.932	38.4868	31.1648	259.415	28.2464	87.1423	101.327	75.5948	59.0321	59.8263	79.3481	65.5473	44.0133	18.0178	5.76451	3.32998	0	25.6807
GRMZM2G103101_T02	0	0	1.21437	4628.49	80.1655	506.743	850.711	835.316	877.271	632.732	0	0	0	0	0	0	0	0
GRMZM2G025971_T01	0	0	0	0	0	0	0	0	0	0	0	0	0	0	0	0	0	0
GRMZM2G703860_T01	0	0	0	0	0	0	0	0	0	0	0	0	0	0	0	0	0	0
GRMZM2G314364_T03	0	0	0	0	0	0	0	0	0	0	0	0	0	0	0	0	0	0
GRMZM2G113917_T01	17.8973	0	0	0	0	0	0	0	0	0	0	0	0	0	0	0	0	0
GRMZM2G121715_T01	51.7424	36.8364	27.8769	28.4054	8.08866	42.4499	53.3396	41.4299	94.9529	92.7242	29.6966	17.9562	17.4718	20.0164	0	0	0	0
GRMZM2G703132_T01	0	0	0	0	0	0	0	0	0	0	0	0	0	0	0	0	0	0
GRMZM2G012601_T01	58.3101	39.5479	40.7866	57.2376	28.688	26.4346	16.674	29.5092	19.9811	26.1831	41.0046	44.3716	53.2007	50.2862	37.8882	72.0266	62.3338	37.8157
GRMZM2G132929_T02	496.344	1009.6	990.686	660.316	437.76	309.533	343.39	251.602	211.932	232.758	821.67	1116.54	1704.33	1349.86	2047.67	2218.19	2394.99	1892.66
GRMZM2G069198_T03	6.77895	6.24708	12.3696	21.3669	5.73859	12.8167	25.0823	36.3663	6.04604	11.5813	5.05632	2.87679	1.93788	13.9462	1.56763	5.09225	3.80967	3.99382
GRMZM2G078379_T01	44.1901	27.6688	30.2559	47.2133	46.5291	45.657	31.645	38.7357	57.0123	47.0279	37.6318	30.4178	30.1719	41.9282	15.7963	19.9844	23.4999	48.211
GRMZM2G147791_T02	15.6251	110.851	11.7071	24.7329	7.91194	3.33037	4.05742	4.08801	3.28388	4.43389	0.806303	1.36404	0.574774	0.804641	1.33347	9.87896	148.185	86.377
GRMZM2G096759_T01	3.6047	1.68062	18.2025	2.8195	6.1808	3.59028	2.07712	0	6.06109	0.935237	10.2918	5.55848	4.39678	12.4612	12.3857	5.47841	2.38232	22.8369
GRMZM2G004435_T01	4.54694	1.54458	0.186522	4.04511	0	0	0	1.7967	3.71553	2.95779	7.303	1.16529	2.79013	20.2385	0.666513	0.361951	7.55385	0.413507
GRMZM2G566484_T01	0	0	0	0	0	0	0	0	0	0	0	0	0	0	0	0	0	0
GRMZM2G100344_T01	6.41024	0.095569	1.43626	1052.75	17.2224	79.2728	178.711	631.267	602.845	431.802	5.30113	3.831	3.84992	6.17426	1.08415	0	0	14.8098
GRMZM2G086123_T01	5.4564	5.96855	14.4474	2.57615	22.7408	13.0009	11.7834	0.77686	0.554107	3.79761	13.5834	4.5854	3.76181	4.24671	0	0	0	5.2651
GRMZM2G153704_T03	3.01069	38.0203	23.5154	11.8836	0.754292	11.7272	0.834379	12.5059	0.847901	0.255884	17.1588	0.00109601	5.26531e-06	6.55968e-05	0.0251745	0.00126436	6.40336	70.0966
GRMZM2G138429_T03	0.508203	0.481374	0.850061	1.17243	3.05341	2.466	21.2244	4.99502	4.30794	5.76025	0.956761	2.95378	6.20582	4.43283	2.68763	2.96597	1.77554	0.821251
GRMZM2G064193_T01	35.6931	110.631	67.564	12.0398	77.5079	160.082	161.367	43.0708	17.6314	20.7707	67.8518	13.5056	8.07168	3.43127	0	0	0	0
AC194428.3_FGT006	0	0	0	0	0	0	0	0	0	0	0	0	0	0	0	0	0	0
GRMZM2G158083_T02	28.2205	7.40172	6.53371	16.6817	9.40279	13.6017	21.2769	21.2513	26.1272	14.2869	7.54806	10.4154	7.44088	9.6457	1.90206	2.65242	11.4555	4.68123
GRMZM2G079348_T05	145.417	214.355	344.893	43.3764	30.4045	811.652	791.313	646.248	302.12	491.488	134.397	61.8987	42.8375	11.0639	0	0	0	0
GRMZM2G134613_T02	376.848	234.066	144.868	370.251	192.592	182.7	208.048	175.689	166.219	161.293	315.944	194.906	238.262	203.507	150.451	146.069	192.195	11.0928
GRMZM2G108076_T01	287	547.537	215.598	126.044	141.583	187.869	148.105	109.812	158.391	226.945	234.312	226.594	232.938	261.103	171.093	189.286	268.233	358.889
AC201891.3_FGT001	1.93573	1.07493	1.49609	2.16103	0	0	0	0	0	0	0	0	0	0	0	0	0	0
GRMZM2G311914_T01	4.00048	1.93433	3.82633	0.925012	2.50422	0.803078	1.3626	3.0367	1.1375	0.594737	8.63787	13.7038	10.3547	14.1082	16.1631	9.8363	7.7331	11.1666
GRMZM2G471814_T01	0	0	0	3.63777	0	10.3477	6.6776	0	0	0	0	0	0	0	0	0	0	0
GRMZM2G104575_T03	1.82982	1.67173	4.13929	4.39839	2.47495	6.39709	11.2396	12.4948	15.7706	3.09359	4.01194	5.04063	7.66799	8.20928	4.06826	12.7473	1.04541	0.782883
GRMZM2G439908_T01	0	0	0	0	0	0	0	0	0	0	0	0	0	0	0	0	0	0
GRMZM2G140665_T01	0	80.7663	0.94399	0	0	0	28.5436	12.8536	0	0	3.34997	0	0	0	0	0	0	0
GRMZM2G447569_T01	0	0	0	0	0	0	0	0	0	0	0	0	0	0	0	0	0	0
GRMZM2G000124_T01	4.44821	3.45133	4.38491	5.12392	0	0	0	2.05143	0	1.68812	0	0	0	0	0	0	0	2.58107
GRMZM2G073077_T02	322.353	318.05	249.118	166.211	126.371	121.764	104.764	104.21	113.617	99.6639	235.339	367.513	478.624	403.258	573.022	629.663	530.666	342.129
GRMZM2G047592_T01	36.0383	14.1466	18.0852	560.739	5.25863	29.6507	46.9993	13.4136	19.1411	45.905	2.79379	6.9686	36.2026	57.3676	23.2489	56.8963	98.6315	26.054
GRMZM2G045366_T01	44.5797	47.0178	49.5471	54.5808	41.8081	64.9225	97.3264	104.591	101.333	112.677	63.2721	49.8808	60.5445	70.7021	53.7172	71.2854	86.9064	43.414
GRMZM2G173926_T01	5.74543	6.29926	4.13168	9.95504	0	9.23436	18.6197	3.84926	1.20022	2.6722	2.94229	0.373677	0.934666	3.19983	1.79106	3.11666	9.62993	0
GRMZM2G155753_T06	0.0702116	2.21423	3.83354	101.929	11.1005	14.4141	18.8191	37.0238	23.5322	23.9339	0.837255	0.644483	0.727669	0	0.0697957	0	0	0.364
GRMZM2G097059_T02	0	0	0	0	0	0	0	0	0	0	0	0	0	0	0	0	0	0
AC189280.3_FGT001	0	0	0	0	0	0	0	0	0	0	0	0	0	0	0	0	0	0
GRMZM2G080107_T01	0	0	19.3331	33752.9	481.205	3118.57	6906.12	11469.9	11667.9	9599.7	43.8658	19.1584	5.69467	0	0	0	0	0
GRMZM2G304687_T01	2.77096	0	1.65114	61.778	0	0	0	95.8938	190.056	113.606	12.5668	2.63236	4.64841	6.15654	1.41076	5.53587	0	0
GRMZM2G016241_T02	5.14648	0	5.23787	13.2674	0	7.16863	0	8.02063	10.811	6.42344	0	0	0	0	0	0	0	0
GRMZM2G055854_T01	0.943788	0.248318	0.913353	0.103774	0	0	0	0	0	0	0	0	0	0	0.443857	0.566157	0	0
GRMZM2G070092_T01	12.628	4.72195	4.23771	10.6384	0	2.39593	6.33872	12.8323	11.2175	4.20221	0	0	0.788343	2.36431	1.24724	0	0	21.3529
AC195340.3_FGT004	3.47373	74.279	28.1762	17.2284	99.2918	127.992	75.0151	16.4972	14.5126	11.7516	26.0729	18.3833	32.3063	50.1934	16.9581	53.8378	73.8558	0
GRMZM2G139828_T02	5.96273	3.2194	2.35665	0.553667	2.97198	5.34135	1.27276	2.34734	2.00034	0.73358	3.60034	0.662748	1.08286	1.68963	2.65631	2.23952	4.34138	1.01823
GRMZM2G061876_T02	64.6566	4.80219	10.4056	3048.24	96.4531	287.168	364.195	1597.37	2150.87	1460.32	23.7328	11.7837	6.54265	13.3068	9.86534	5.60611	5.34685	21.0699
GRMZM2G153150_T04	14.159	4.16309	12.0119	0	0	0	0	0	38.798	0	29.1613	65.8903	8.00378	49.7957	10.2657	1.59832	0	0
GRMZM5G836977_T01	0	0	1.53405	0	0	6.59204	8.41237	0	0	0	0	0	0	0	0	0	0	0
GRMZM2G121366_T03	11.0633	8.50357	13.0736	16.9357	8.97659	13.1607	13.1466	19.178	14.806	14.4846	12.4922	11.6915	13.3772	12.6305	15.5121	12.3955	13.8222	16.5257
GRMZM2G092429_T05	3.06423	2.93428	4.27865	3.11045	4.22753	5.806	0.558678	3.49221	2.83482	1.26697	1.51824	4.65694	4.72886	4.16142	4.84401	3.78747	3.96972	2.79118
GRMZM2G159937_T01	0	25.2539	35.942	1.74954	36.5834	76.0651	76.3125	15.3661	10.9336	4.10647	2.12581	0	0	0	0	0	0	0
GRMZM2G108949_T01	0	0	0	0	0	3.14342	9.51643	23.8023	0	12.7021	0	0	0	0	0	0	0	0
GRMZM2G075496_T02	24.1032	22.6124	11.1245	39.6904	0	32.4936	11.0888	13.6833	24.7262	27.9878	5.23235	18.0874	66.8203	73.4087	41.9286	78.3012	145.081	81.804
GRMZM2G156079_T01	0	80.9869	0	0	0	0	0	0	0	0	0	0	0	0	0	0	0	0
GRMZM2G059620_T02	3.01647	0	0	0	0	0	0	0	0	0	3.59894	13.1835	24.2799	42.4377	32.6253	29.5722	92.5876	11.6962
GRMZM2G438045_T01	0	0	0	0	0	0	0	0	0	0	0	0	0	0	0	0	0	0
GRMZM2G380319_T01	750.745	143.732	82.0708	164.269	25.8729	165.595	297.518	297.73	215.189	116.807	16.2959	22.6516	37.4305	76.9666	6.57867	59.8008	65.567	38.4194
GRMZM2G110622_T02	0.0410144	0.108319	0.0125147	0.0574958	0.0270422	0.0357504	0.117695	0.0493193	0.106571	0.0828599	0.00388763	0.0394083	0.0314778	0.057418	0.0499583	0	0.116494	0.102762
GRMZM2G143883_T04	0	0	11.0459	16.9395	33.5156	44.3058	40.0971	0	0	0.978777	19.2446	6.5007	4.5038	4.4711	0	0	0	0
GRMZM2G060163_T01	33.1119	120.377	332.576	178.418	55.0073	20.1309	24.0184	113.23	336.95	320.318	142.205	315.58	313.649	374.334	614.975	670.552	572.892	914.899
GRMZM2G085970_T01	22.4195	24.1518	31.1512	25.8856	23.8929	26.7498	13.1337	8.8535	12.2081	11.34	29.4576	43.4647	37.5984	39.718	90.4278	71.4125	38.2276	113.028
GRMZM2G029632_T02	20.1259	18.2465	30.9334	18.1512	24.4107	42.6725	40.9108	24.3499	20.4807	23.595	27.6663	29.6431	32.0169	41.0668	37.7287	51.2779	46.7146	18.9402
AC233966.1_FGT001	38.1172	83.6257	12.428	9.44723	0	4.59327	4.58767	0	0	0	6.45735	0	7.5437	7.67903	12.9594	13.0531	0	0
GRMZM2G181453_T01	16.5328	6.26809	12.6458	6.10365	7.2751	6.5534	6.45895	6.67136	5.23541	5.46163	11.1542	14.1414	18.7501	24.2186	15.9569	25.2904	27.7352	17.3967
GRMZM2G017414_T01	50.8488	22.1918	23.2129	12.378	46.349	18.8513	18.3267	9.90579	20.5467	11.1741	14.2313	15.754	1.27311	4.55258	1.06228	0.596166	0	0.84798
GRMZM2G121345_T01	0	0	0	0	0	0	0	0	0	0	0	0	0	0	0	0	0	0
GRMZM2G091176_T02	0.19422	0	0	0	0	0	0	0	0	0	4.20714	0	0	2.3601	0	0	0	0
GRMZM2G017532_T01	17.9651	15.3707	25.7223	386.113	31.4051	43.7861	39.2935	123.126	149.91	81.0848	49.994	115.36	307.647	296.885	290.306	518.522	569.54	82.2177
GRMZM2G063144_T01	0.284325	7.44225	0.4911	4.63025	0	0	0	0	0	0	0	0	0	0	0	0	0	0
GRMZM2G087079_T01	0	0	12.87	2542.41	201.421	323.047	407.52	663.959	697.197	468.679	5.54357	0	0	0	0	0	0	0
GRMZM2G066428_T01	0	127.531	0	9.85457	7.90623	156.81	188.325	211.221	8.69037	0	0	0	0	0	4.4209	0	0	0
GRMZM2G151993_T05	2.70868	0.920242	2.78927	104.241	7.18064	20.2991	26.2667	82.3606	190.869	128.543	2.14818	0.33471	1.46045	2.36996	0	0	0	0
GRMZM2G446189_T02	10.0613	11.1222	9.07211	6.25443	0	0	0	6.81181	0	2.12078	0	0	8.53042	14.7204	4.3812	13.9439	13.775	0
GRMZM2G448368_T01	234.389	27.4762	8.48965	22.8226	0	22.9403	33.4459	48.368	84.1907	145.408	16.8722	20.9438	34.2663	34.2102	63.5915	82.3683	96.5143	0
GRMZM2G175236_T01	0	14.8232	4.53996	0	9.10543	0	0	0	0	0	0	0	0	0	0	0	0	0
GRMZM2G426506_T01	2.98676	0	0.128385	0.282627	0	0.398928	1.0255	0.103937	0.0834727	1.3999	0	0	0	0	0	0	0	0
GRMZM2G054509_T01	40.1271	55.0026	17.7763	30.4558	42.8446	3.2393	0	0	0	0	23.0742	0	0	4.18247	0	0	0	0
GRMZM2G058364_T01	0.147661	0.0857602	0.0890062	0	0	0	0	0	0	0	0	0	0	0	0	0	0	0
GRMZM2G057674_T01	130.201	81.7281	46.413	70.0751	55.2818	59.3754	57.0054	74.5632	73.3462	80.8604	93.8844	89.7497	85.3491	81.0905	66.2849	76.223	51.2437	32.728
GRMZM2G387760_T01	0.679573	1.11839	8.71311	0.74141	0	0	0	0.913477	2.34377	0	0	0	0	0	0	0	0	0
GRMZM2G016886_T01	154.519	76.0036	58.6992	94.7595	36.1285	42.1436	35.9742	54.7492	55.8791	58.5757	64.3531	58.5681	49.1343	43.2825	68.5642	39.1582	18.7384	84.5572
GRMZM2G117222_T04	5.61185	5.92848	35.1929	199.963	29.877	23.4271	30.9297	59.249	72.378	49.2613	2.94862	0.324357	7.84931	22.9469	3.22154	11.8077	9.35584	66.6261
GRMZM2G473389_T01	4.0987	2.27437	2.87805	2.91492	0	0	3.04669	0	0	0	0	0	0	0	0	0	0	0
GRMZM2G157716_T01	0	0	0	8.09752	0	0.146384	0.281902	0.270437	0.272187	0.165594	0	0	0	0	0	0	0	0
GRMZM2G000245_T02	46.3966	22.2583	33.1172	7.39986	18.2529	20.0025	13.2701	25.6978	12.8907	16.6526	27.1603	33.2581	35.4292	25.9502	52.4181	61.4532	54.9642	40.7826
GRMZM2G012992_T04	1.20701	2.05121	9.42771	0.127846	14.7144	13.7354	10.5745	1.98172	3.29584	2.87886	11.0171	9.30931	3.86493	4.56289	13.3055	1.98872	3.44938	14.369
GRMZM2G703968_T01	0	0	0	0	0	0	0	0	0	0	0	0	0	0	0	0	0	0
GRMZM2G142345_T02	0	0.143784	0	8.75109	0	17.4741	20.7308	2.75524	0	0	0	0	0	0	0	0	0	0
GRMZM2G106216_T06	26.2433	28.379	32.784	9.41554	29.3637	21.1154	24.4029	14.7177	20.1413	13.3515	33.6393	71.1773	78.0709	82.3389	91.8712	106.949	5.09161	36.6626
GRMZM2G353276_T01	0	0.0450219	0.0745553	18.2526	0	0.172288	9.84103	226.988	181.999	232.8	0.101884	0.051227	0.0260383	0.353438	0	0	0	0
GRMZM5G863076_T02	0	0	0	0.890577	0	0	0	0	79.8606	341.679	0	0	0	0	0	0	0	0
GRMZM2G130889_T01	108.52	79.0811	58.8292	129.351	102.303	98.9877	77.19	140.84	202.519	197.602	118.376	110.95	162.221	153.744	133.493	182.914	177.444	49.4631
GRMZM2G444541_T01	0.0477875	0.0123133	0	3.62058	0	1.4624	0.863992	3.27059	8.59032	0.550579	0	0	0	0.121275	0.05891	0	0	0
GRMZM2G115579_T03	8.69297	1.8435	7.57967	3.67132	8.95379	1.79052	15.8222	7.68338	7.29421	23.4256	19.7122	30.2802	26.3503	26.6777	24.335	9.6764	6.12308	8.65173
GRMZM2G032594_T01	5.45589	245.775	75.4987	0	104.545	0	17.3283	0	0	0	0	0	0	0	0	0	0	0
GRMZM2G077183_T01	131.71	91.1591	49.7122	406.267	78.3946	102.886	91.6632	153.649	144.055	223.685	82.4924	75.7925	67.4005	42.0343	37.1964	34.6793	76.2429	50.3318
GRMZM2G444100_T01	0	0	0	0	0	0	0	0	0	0	0	0	0	0	0	0	0	0
GRMZM2G442804_T02	13.6499	15.9658	13.9729	356.932	16.5564	21.8461	49.0502	263.602	130.837	165.66	9.52342	7.68866	11.3349	14.4834	2.41918	7.70775	5.40046	17.8115
GRMZM2G141911_T01	0	31.1594	0	0	0	0	0	0	0	0	275.501	0	0	0	0	0	0	27.671
GRMZM2G012756_T01	19.2067	19.1537	19.2168	34.7648	0	19.6825	11.6544	22.6359	13.4199	61.064	8.7118	0	5.01682	25.2363	4.597	12.163	75.5897	7.51027
GRMZM2G096234_T01	94.1038	0	0	0	0	0	0	5.7708	135.764	47.2905	0	0	0	0	0	0	0	0
GRMZM2G354460_T01	9.26637	0	0	0	0	0	0	0	0	0	0	0	0	0	0	0	0	0
GRMZM2G083042_T01	0.163626	0	0.0794618	0	0	0	0	0	0	0	0	0	0	0	0	0	0	0
AC196110.4_FGT004	0	0	0	0	0	45.1822	15.2642	0	0	0	0	0	0	0	0	0	0	0
GRMZM2G302592_T01	0	0	0	0	0	0	0	0	0	0	0	0	0	0	0	0	0	0
GRMZM2G070468_T01	0	0	0	0	0	0	0	0	0	0	0	0	0	0	0	0	0	0
GRMZM2G093254_T01	3.11309	0.472922	3.1561	7.40524	9.89815	6.02218	3.85992	12.0278	11.4886	3.3329	1.84538	5.35424	2.78358	3.20915	5.36603	7.20318	8.64166	2.81738
GRMZM2G377609_T01	0.658627	0.395503	0.298945	0.295474	4.40506	6.21679	3.22321	6.43555	1.04818	2.10238	0.496121	0.539116	0.549915	1.31231	0.956811	0.460597	5.90467	2.74373
GRMZM5G855776_T01	84.2579	55.6448	56.1928	182.089	37.4932	4.5333	4.87817	33.2277	93.3209	77.1905	1.53798	17.2367	6.74754	9.72857	29.7562	2.74526	0	14.253
GRMZM2G160013_T02	11.3444	1.77303	4.73436	1.11591	5.90289	2.14682	1.22987	0	0	0	2.00776	3.56875	0.74692	2.16018	1.07162	1.50194	0.4344	6.80344
GRMZM2G096824_T01	32.0587	16.7258	13.6873	14.691	2.46017	5.68933	9.8367	13.9881	5.42052	0.727392	1.85983	3.4273	3.11246	3.53162	9.48486	2.75684	0.68851	1.96695
GRMZM2G086761_T01	0	14.2125	12.4742	0	0	12.8147	19.2913	27.7315	28.3606	24.0356	7.66607	0	0	0	0	0	0	0
GRMZM2G301376_T01	0	0	0	0	0	0	0	0	0	0	0	0	0	0	0	0	0	0
GRMZM5G856067_T02	0.818735	2.66698	2.81261	0.0673925	2.41021	0.215378	0	0	0	0	2.21849	2.84732	1.72867	3.22063	3.78251	1.66117	0	5.47708
AC191704.3_FGT007	0	0	0	0	0	0	0	0	0	0	0	0	0	0	0	0	0	0
GRMZM2G042636_T04	183.627	152.284	199.292	10.855	35.9704	5.31711	19.9102	12.8714	5.75962	18.5203	2.14813	21.8035	31.459	3.74236	17.6089	24.2231	90.8874	10.8688
GRMZM2G031613_T01	5.71692	1.55564	3.76982	1.03533	0	1.40702	3.92354	5.02184	0.39237	1.84508	0.969786	4.70073	4.00659	14.801	7.98782	7.03717	23.6223	1.69693
GRMZM2G509747_T01	0.041996	0	0.122071	8.33299	0	4.12715	4.66995	2.68534	3.50261	0.847483	0.143964	0	0	0	0	0	0	0
GRMZM2G046480_T01	19.3974	17.7679	8.95909	0	0	0	0	0	0	0	14.8682	8.7358	8.40956	8.25291	7.61067	7.97328	0	0
GRMZM2G066162_T01	3.17737	6.75107	0.868953	0	0	0	0	0	0	0	5.52159	0	0	0	0	0	0	0
GRMZM2G474755_T01	0	103.933	0	26.3143	215.65	303.918	356.747	977.211	247.064	67.1065	0	0	0	0	0	0	0	19.2673
GRMZM2G110185_T04	113.171	73.3866	26.1273	54.6908	57.0503	17.4386	7.62605	11.8618	24.9627	15.0435	0.641112	2.08482	1.24045	1.14994	1.5867	0.822742	71.9039	319.875
GRMZM2G024739_T02	6.32412e-06	4.04627	0.460114	4.96078	0.00800857	10.5305	11.0051	0.723233	9.09721	13.2828	0.324086	0.434642	0.352762	4.15022	2.38331	3.38244	2.11437	0.569637
GRMZM2G090868_T02	22.5865	4.29162	5.27501	11.9173	0	0	0	57.465	24.2142	7.19039	13.0575	9.72213	19.9517	16.4956	21.7939	2.94812	23.246	22.4449
GRMZM2G082019_T01	83.7829	283.815	130.429	193.094	72.6481	59.3699	48.5966	125.609	158.626	153.37	249.363	184.857	206.209	200.799	160.197	169.775	230.827	50.259
GRMZM2G015875_T01	114.713	166.178	172.519	134.686	140.667	115.118	81.3152	90.4919	111.801	95.2133	100.623	119.767	138.207	166.069	184.482	208.105	217.821	161.851
GRMZM2G131529_T01	0	124.646	0.351208	0	0	0	0	0	0	0	0	0	0	0	0	0	0	0
AC208327.4_FGT006	78.6531	28.2958	48.2224	121.19	46.1602	69.4445	63.4495	101.312	97.0714	94.2783	62.1349	77.1913	59.7537	48.5783	68.8513	49.7555	38.0977	135.801
GRMZM2G039396_T01	50.2527	27.7263	52.3243	630.101	220.965	348.294	422.316	194.172	200.442	184.567	51.0797	77.1769	74.0231	65.4211	130.758	108.26	70.6642	67.3489
GRMZM2G000264_T01	229.535	196.405	171.726	379.591	309.743	331.449	259.478	413.448	421.454	278.17	354.858	237.934	174.522	182.728	177.29	159.488	130.256	127.288
GRMZM2G132251_T02	48.3809	66.1896	45.9654	3.14361	7.52256	12.1449	20.2304	4.78837	0	0.600057	11.3224	11.355	10.6421	5.62353	0	0	0	22.8933
GRMZM2G137875_T01	0	0	0	0	0	0	0	0	0	0	0	0	0	0	0	0	0	0
GRMZM2G417402_T01	3.27289	0	3.38466	0	0	0	0	0	0	0	12.977	14.0295	14.4286	15.3779	27.2732	19.7233	4.15093	5.6012
GRMZM2G062591_T02	62.3312	104.835	96.6659	9.40438	15.6363	13.4187	9.0618	27.3511	59.1792	83.8113	48.7572	55.8457	90.5409	110.92	106.573	123.298	169.441	171.653
GRMZM2G079342_T01	0	83.4499	27.2565	454.047	164.726	1097.85	947.185	86.9103	60.5085	67.3582	486.227	275.988	73.9123	42.3509	0	0	0	0
GRMZM2G010936_T01	0	0	20.6392	0	0	0	0	0	0	0	0	0	0	0	0	16.5593	55.7896	0
GRMZM2G406074_T02	8.08198	3.0022	8.63535	7.57179	5.77714	20.3479	14.9339	6.04294	2.60879	10.2755	1.88141	1.88118	8.58337	19.0411	1.50147	9.75367	19.4792	3.39927
GRMZM2G102699_T03	0	0	0	0	0	0	0	0	0	0	0	0	0	0	0	0	0	0
GRMZM2G172443_T01	0	0	0	0	0	0	0	0	0	0	0	0	0	0	0	0	0	0
GRMZM2G069970_T01	71.6774	31.3563	24.3132	105.498	42.173	53.2227	78.9808	117.54	181.271	106.379	75.3482	42.2767	53.7716	56.5917	22.9817	30.3823	5.9851	8.92717
GRMZM2G132971_T02	26.5067	21.4185	10.8811	59.9483	54.0531	59.0838	53.6202	93.985	147.645	77.6617	46.5741	16.4749	24.4056	51.3959	10.9906	15.5533	18.8764	20.6192
GRMZM2G064868_T03	42.9681	12.9807	17.5702	16.4189	10.8926	4.86359	17.0739	1.92666	7.2017	9.3195	7.37239	11.5139	2.6791	6.37969	3.56622	8.70947	4.33465	20.7902
GRMZM2G448687_T03	0.0263265	0.0561047	0.0563887	0.115333	0.303842	0.160065	0.204124	0.09661	0	0.0662813	0.123224	0.178052	0.215497	0.217144	0.200684	0.0620459	0.196399	0.314667
GRMZM2G177391_T02	0	0	0	0	0	0	0	0	0	0	1.11507	0	0	0	0	0	0	0
GRMZM2G448927_T04	2.01531	11.2726	0.443948	1.05843	3.78475	16.7977	2.12584	0.478178	3.89454	0.640268	0.224385	0.54828	0.33817	14.618	0.34807	0.631889	9.0973	3.21019
GRMZM2G043983_T04	2.62364	2.00249	3.66591	0.584308	4.3215	4.50005	2.27131	1.23884	1.85856	1.26456	0.946889	0.54017	1.37535	2.26061	1.40927	2.13316	6.50696	12.112
GRMZM2G096407_T04	0	0	0.0394922	0	0	0	0.309597	1.58955	0	0	0	0	0	0	0	0	0	0
AC210809.4_FGT006	0	0	0	0	0	0	0	0	0	0	0	0	0	0	0	0	0	0
GRMZM2G162109_T01	0	45.9255	98.6951	0	0	22.8934	55.2312	12.3221	4.76317	0	105.249	70.1132	42.4142	33.3132	3.1167	0	0	0
AC233899.1_FGT004	0	0	16.3814	0	0	0	0	0	0	0	0	0	0	0	0	0	0	0
AC205664.3_FGT001	4.64262	0	0	0	0	35.2898	13.974	14.3198	23.6484	31.2182	0	0	0	0	0	0	0	0
GRMZM2G006453_T04	1.75773	1.47905	4.19594	4.41161	2.5573	5.56513	25.2884	3.05752	1.14942	5.80274	0.132931	0.519725	6.66168	1.39374	0.191728	0	0	2.77943
GRMZM2G129154_T01	22.5638	32.6733	49.8136	21.4138	10.9434	9.61221	3.5953	6.10301	3.34977	5.36854	15.8901	0	0	0	0	0	0	21.4395
GRMZM2G120257_T01	34.4827	4.89428	7.044	146.46	0	17.0471	20.2103	95.9629	140.64	162.439	12.9888	0	6.32452	3.46013	0	0	0	14.9882
GRMZM2G038519_T03	0.055267	0	0.0233475	4.02431	3.67166	4.06763	11.5948	16.7087	1.69833	5.15122	23.1339	0.124075	0	0.63043	0	0	0	0
GRMZM5G857724_T01	3.98075	6.84922	6.30777	4.63565	0	0	0	0	0	0	0	0	0	0	0	0	0	0
GRMZM2G042084_T01	9.31365	4.9721	6.32392	0.215092	5.71386	6.0184	4.76511	2.41529	0	1.15772	3.84501	4.26086	2.96134	3.64742	4.54003	2.51337	0	8.15565
GRMZM2G110378_T01	286.8	463.197	216.149	146.363	573.302	36.3107	41.1112	24.0669	41.5379	135.177	243.854	157.175	371.114	149.547	278.375	455.33	1177.88	825.991
GRMZM2G703716_T01	0	0	0	0	0	0	0	0	0	0	0	0	0	0	0	0	0	0
GRMZM2G173579_T04	26.7432	27.0724	32.0095	35.3697	13.3774	20.8546	16.6807	35.2009	33.5391	27.2287	41.3811	22.0923	22.4902	12.0322	11.8737	20.5708	4.1751	14.0205
GRMZM2G469224_T01	52.8618	25.8889	145.752	29.6172	137.27	124.669	163.065	100.571	52.431	20.0628	14.2132	0	0	0	0	0	0	0
GRMZM2G343543_T04	396.786	116.308	421.201	73.8926	149.361	129.841	86.3132	122.364	116.494	59.1897	187.529	160.655	67.3789	117.369	161.564	128.041	90.2244	267.34
GRMZM2G055578_T02	54.9008	69.1824	36.6251	26.2217	24.2494	4.8803	4.42034	12.6974	9.22119	14.714	75.6989	91.5573	129.957	122.438	132.299	139.844	82.0623	64.9815
GRMZM2G308999_T01	0.128948	0.0476922	0.0873617	0.032263	0	0	0	0	0	0	0	0	0	0	0	0	0	0
GRMZM2G096690_T01	390.023	1100.14	964.822	241.019	477.225	377.779	288.339	318.053	276.256	398.845	874.811	1462.55	1293.17	1154.28	2679	2389.35	2008.71	2158.19
GRMZM2G101058_T01	40.1491	96.6074	174.119	2.78171	114.613	34.4391	18.1302	2.4757	0	6.9336	53.4018	25.1175	29.0313	22.5286	0	0	0	0
GRMZM2G152925_T01	309.006	639.875	346.29	357.555	318.989	323.635	345.182	206.912	173.98	149.877	509.643	459.61	561.197	474.963	665.867	668.794	471.869	303.931
GRMZM2G114672_T05	2.34245	3.21643	4.06113	3.70444	7.45143	6.39264	7.74014	14.8945	9.4522	26.9503	10.4433	10.0416	4.87975	7.98493	4.13774	4.15349	5.69692	0.777335
GRMZM2G405385_T02	30.6406	20.8726	41.1476	2.6369	0	0	0	0	0	0	0	0	17.2681	18.1247	4.46277	14.6455	0	0
GRMZM2G098187_T02	4.67828	0.610426	0.408607	0.692135	1.74068	1.8657	0.181789	1.11222	3.66659	0.683694	0.294222	0.169429	0.444412	1.15656	1.75595	0.451783	0.827357	0.579561
GRMZM2G132623_T03	776.275	923.614	1164.03	220.591	662.135	629.432	570.434	253.581	215.259	221.19	463.245	703.036	959.069	877.874	1603.73	1471.73	2683.78	1451.52
GRMZM2G041959_T01	184.176	22.5216	7.0358	12.2898	20.3769	15.9229	20.1613	3.22622	2.06273	1.17202	65.8795	30.8984	13.966	21.6532	2.08191	2.13724	4.6385	8.92785
GRMZM2G136522_T01	6.12673	7.69588	8.48568	1001.82	69.4812	122.888	143.138	258.447	340.163	220.347	9.66005	7.69968	9.17386	31.6094	9.97019	20.9775	45.0917	14.7862
GRMZM2G000615_T02	1.80068	0.555426	0.450677	1.39241	12.4863	4.83617	9.90525	9.61326	1.32776	5.48415	0.822609	9.71756	1.94009	3.3694	7.54111	2.0202	9.42549	7.57181
GRMZM2G000686_T09	6.54092	3.38163	15.1131	19.1545	36.2056	50.2099	0.520944	49.3832	26.1452	23.149	2.02041	7.70724	3.71643	52.7421	5.8706	37.7816	22.0039	156.302
GRMZM2G173871_T02	0.324587	0.195997	0	0	0	0	0	0	0	0	0	0	0	0	0	0	0	0
GRMZM2G019236_T08	19.7779	73.6001	57.61	28.7355	82.4208	20.4182	9.95886	16.0631	13.7461	33.9142	27.7592	24.5582	22.9709	84.3789	59.308	49.4872	103.453	84.4926
GRMZM2G125342_T01	22.9029	15.4804	20.1987	20.4264	24.1803	33.9416	35.1897	66.9785	50.9317	55.9933	43.5491	40.5874	32.709	35.6335	32.4996	31.1861	15.9841	15.4189
GRMZM2G023786_T01	79.7032	0	0	2.67986	0	0	5.61467	2.87515	0	0	0	0	0	0	0	0	0	0
GRMZM2G381195_T01	0	0	0	0	0	0	0	0	0	0	0	0	0	0	0	0	0	0
GRMZM2G112074_T01	13.5836	85.5343	144.726	2.78867	20.2385	1.70409	2.40631	0	0	0	65.5438	74.9631	112.328	111.71	124.39	182.711	130.887	156.635
GRMZM2G170689_T01	0	14.6729	0	0	0	0	0	0	0	0	0	0	0	0	0	0	0	0
GRMZM5G840726_T01	0	0	0	0	0	0	0	0	0	0	0	0	0	0	0	0	0	0
GRMZM2G422373_T01	0.810368	0	36.4612	0	8.02487	2.93532	5.93162	0	0	1.31915	0	0	0	0	0	0	0	51.4794
GRMZM2G091919_T01	0	13.4014	4.57887	0	0	0	0	0	0	0	0	0	0	0	0	0	0	0
GRMZM2G170552_T01	0	0.256168	2.24883	46.0227	0	0	1.76465	0	0	0	4.89368	12.0178	15.6584	95.7218	42.8863	23.9128	87.2025	0
AC212347.3_FGT002	0	0	0	0	0	0	0	0	0	0	0	0	0	0	0	0	0	0
GRMZM2G000114_T02	5.86949	0.615037	0.504928	1.83942	1.04135	2.20141	2.20335	6.81494	6.40611	0.811731	0.218765	0.62025	0.330184	0.342397	0.59903	0.433182	3.55513	5.51576
GRMZM2G416817_T01	3.98267	0.23752	0.249587	6.11374	0	0	2.07273	0.847001	3.2838	3.95877	0	0	0.7379	4.41199	0	0	0	0
GRMZM2G041055_T01	0	0	0	0	0	3.10637	0	0	0	0	0	0	0	0	0	0	0	0
GRMZM2G120320_T01	689.046	552.297	48.6359	67.9882	22.2117	230.092	533.857	968.211	318.754	233.035	2.92992	0	22.9599	22.5597	0	0	0	0
AC225716.2_FGT003	0	0	0	0	0	0	0	0	0	0	0	0	0	0	0	0	0	0
GRMZM2G002630_T03	0	0	0	0	0	0	0	0	0	0	0	9.32394	57.7698	475.107	14.1064	100.861	704.784	25.6217
GRMZM2G019450_T02	17.2025	14.7332	19.5324	6.67959	15.2414	7.74194	5.1786	8.12174	19.7405	11.7872	16.0595	18.8858	16.4599	22.8113	13.8641	16.3789	8.43525	20.1068
GRMZM2G078508_T03	62.7395	32.9454	52.4928	119.977	70.6903	76.8229	80.6866	27.4213	80.8429	54.8993	48.79	43.0741	20.1415	38.9948	55.914	38.9789	15.7598	1.49098
GRMZM2G027490_T01	0.435925	0	0	0	0	0	0	0	0	0	0	0	0	0	0	0	0	0
GRMZM2G153233_T02	1.62584	7.39422	3.55042	2.51169	0	1.58819	1.88666	1.97937	1.88276	10.1325	9.39291	2.39075	10.0035	2.85767	1.57274	3.60938	17.5967	34.3578
GRMZM2G453494_T01	0.54491	0.461185	0.830395	0	0	0	0	0	0	0	0	0	0	0	0	0	0	0
GRMZM2G336858_T01	24.9763	77.572	70.5974	22.7355	100.847	98.2642	108.076	90.5566	14.7799	24.059	77.8809	87.185	46.7213	32.9899	83.8971	47.561	23.2255	43.5768
GRMZM2G337706_T01	0	0.858062	21.9521	311.859	0	69.1561	141.103	126.592	213.32	47.8688	0	0	0	0	0	0	0	0
GRMZM2G167554_T01	154.834	172.357	122.052	104.917	77.1903	62.0642	66.3756	87.2986	136.506	149.97	134.865	112.545	144.305	132.035	123.341	153.315	116.304	126.355
GRMZM2G015361_T03	12.7108	280.167	211.97	25.3098	532.55	367.752	245.692	3.62248	0	0.184754	471.352	186.377	216.472	108.615	149.247	97.2944	17.3181	373.595
GRMZM2G155980_T02	33.235	21.1984	21.5468	37.8817	16.8083	26.6062	26.5978	32.7809	40.5268	32.2886	29.1534	23.1431	23.3434	18.518	26.2121	17.0246	13.0925	18.9709
GRMZM2G160273_T04	7.8801	8.32937	8.16134	2.98236	18.9374	7.55082	17.0666	9.74859	9.67721	28.6218	1.14394	17.5077	19.6986	12.38	5.15527	12.1846	19.5195	6.76137
GRMZM2G096470_T04	0.139914	1.57354	4.02982	0	1.4151	8.05977	5.77602	0	0	0	0.262847	2.45593	1.95542	2.7826	0.653665	0.52084	0.888283	1.50379
GRMZM2G156218_T01	23.103	11.0982	16.601	190.851	13.3284	23.4708	48.9909	58.5462	116.269	76.4817	16.6754	11.6979	11.8229	22.3919	12.1041	8.88034	27.8142	8.02963
GRMZM2G161313_T01	0	0	12.1575	0	17.176	0	0	0	0	4.83903	0	0	0	0	0	0	0	0
GRMZM2G019799_T01	10.2493	9.83944	8.48584	4.87068	7.85992	7.96484	5.907	7.59032	7.50303	6.39091	7.53588	8.75973	7.65538	8.64938	7.52255	6.19751	3.3394	5.45835
AC212668.2_FGT001	0	0	0	0	0	0	0	0	0	0	0	0	0	0	0	0	0	0
GRMZM2G106308_T02	130.136	58.801	106.377	57.9627	53.5046	47.7744	34.3632	32.9021	24.1508	52.6629	40.7271	45.7963	59.4476	39.6294	67.5283	63.8537	88.4161	137.884
GRMZM2G058032_T01	499.935	36.8571	63.9371	21.9012	76.2614	9.68879	16.0301	10.6797	3.07087	1.60378	600.321	21.9891	114.1	59.1393	16.3778	55.6586	79.2178	1.95327
GRMZM2G405052_T02	0.430785	2.42732	1.82881	1.69937	1.48993	3.23502	1.45239	0.7263	0.90139	0.60017	4.42475	5.32912	3.50552	4.80304	12.4711	9.21973	2.37147	2.63656
GRMZM2G164311_T01	0	0	0	0	0	0	0	0	0	0	0	0	0	0	0	0	0	0
GRMZM2G042438_T02	8.93748	4.40353	3.3285	36.7829	22.3326	14.3	22.1121	55.4291	4.54713	9.29688	12.203	13.5494	4.12155	7.65931	4.24145	1.16085	2.4878	0.85776
GRMZM2G011034_T01	0.0771992	0	0.100993	0	0	0	0	0	0	0	0	0	0	0	0	0	0	0
GRMZM2G063566_T01	1.12784	46.019	8.15619	7.67294	18.5256	0.643158	20.7321	3.67703	1.34896	6.78382	5.9109	0	4.16167	0	0	0	0	0
GRMZM2G039362_T01	22.4579	13.0942	16.3704	6.06663	0	3.8929	12.82	18.4545	29.8998	72.6368	0	0	0	0	0	0	0	0
GRMZM2G107984_T01	24.9463	1.51848	14.9183	8.91447	17.7225	44.364	14.2624	5.22767	1.71654	11.2524	23.3027	35.8188	28.7323	19.2297	41.1056	15.536	1.74291	23.833
GRMZM2G152466_T05	391.282	3433.44	2134.53	211.375	1811.02	3374.68	2407.54	234.657	87.3988	160.88	4894.44	3514.03	3338.91	2431.94	4769.91	3434.55	456.159	1721.11
GRMZM5G852877_T02	44.7021	44.9709	41.7729	27.2669	34.7108	49.617	19.023	19.5302	23.6035	30.2868	48.3178	33.1774	35.4974	27.8262	16.7555	17.3281	14.2905	34.7548
GRMZM2G031607_T01	114.327	125.903	197.737	15.6061	139.96	86.7578	72.2288	49.6802	0	0	53.2315	117.697	100.456	71.4301	196.227	176.616	172.425	139.956
GRMZM2G147408_T02	0.112552	0.0518153	0.114864	0	0	0	0	0	0	0	0	0	0	0	0	0	0	0
GRMZM2G083128_T01	0	0	0	102.535	0	21.7885	11.9912	77.7716	51.7831	109.808	0	0	0	0	0	0	0	0
GRMZM2G140051_T01	689.804	682.791	988.537	77.9024	278.6	252.729	186.67	135.868	173.06	154.785	634.173	810.94	640.149	478.34	1410.11	899.282	624.399	1517.94
GRMZM2G446895_T04	39.9989	17.9369	10.8683	12.1342	8.78453	17.9556	18.9602	9.25165	15.3526	16.9228	8.88488	14.8873	15.093	16.2293	22.3213	27.1135	50.3614	24.1976
GRMZM2G080722_T01	110.623	139.773	89.3779	112.621	94.3039	71.9489	138.181	109.279	116.637	85.9106	151.03	192.663	148.224	124.217	284.854	199.261	80.4937	134.47
GRMZM2G412784_T01	0	0	0	0	0	0	0	0	0	0	0	0	0	0	0	0	0	0
GRMZM2G366659_T01	25.5304	20.4179	8.76642	21.7252	14.9213	15.736	14.5882	26.0158	15.8227	21.9572	5.77275	7.84678	4.53527	7.07342	2.27036	1.56356	0	6.82226
GRMZM2G116204_T02	91.2441	17.2414	235.857	72.3821	105.638	176.836	133.388	44.4108	75.6083	83.1963	105.932	84.8755	44.3572	172.189	82.0346	94.0302	151.171	200.123
GRMZM2G025281_T04	18.2599	49.772	56.0668	65.451	66.2145	37.3532	27.1991	22.4795	55.8269	51.5927	54.5616	85.1827	39.7431	44.4466	84.4478	60.3344	28.8145	59.2913
AC211478.3_FGT004	0	0	0	0	0	0	0	0	0	0	0	0	0	0	0	0	0	0
GRMZM2G471269_T02	69.88	0.687902	0.139428	14.0646	2.95065	26.9953	79.5449	10.9562	3.12872	40.5735	44.2489	18.1658	37.2773	23.1624	0.581267	1.59777	2.53376	0.55822
GRMZM2G168985_T01	0	0.243417	11.3952	64.6179	0	0	0	75.8295	175.518	162.791	0	1.46169	2.88217	5.29069	10.4263	9.19474	19.3691	0
GRMZM2G001169_T01	16.4487	26.2485	54.8773	0	30.5747	26.7965	5.66497	0	0	0	0	0	0	0	0	0	0	44.7281
GRMZM5G842965_T02	45.8566	0	1.95596	49.3599	0	0	0	6.14417	0	44.1293	0	0	0	0	0	0	0	0
AC216253.3_FGT005	0	0	0	0	0	0	0	0	0	0	0	0	0	0	0	0	0	0
GRMZM2G028313_T02	0.0989278	0.569727	0.078796	0.463759	1.90367	1.55154	2.13509	1.88106	2.99244	2.41444	0.286508	0.587123	0.256624	3.02006	0.374037	0.235696	1.52478	1.78961
AC220970.4_FGT001	0	0.0918093	0.390028	0	0	0	0	0	0	0	0	0	0	0	0	0	0	0
GRMZM5G834205_T04	108.873	89.1765	60.4658	57.2907	90.6935	56.7879	11.9987	22.8001	80.5075	59.7999	29.0188	22.5435	32.091	26.4699	85.723	44.446	194.082	157.992
GRMZM2G063723_T01	39.2716	28.4713	34.6371	21.3556	34.7767	38.7543	26.6028	24.5232	26.8723	31.8456	26.5485	24.4381	27.3377	26.8208	26.0851	28.355	28.9814	36.0731
GRMZM2G120475_T02	38.5643	0	0	0	0	0	0	0	0	0	0	0	0	0	0	0	0	0
GRMZM2G064710_T01	463.61	30.1669	67.8875	105.181	14.0725	175.989	166.953	179.932	316.76	477.154	57.7377	8.00093	5.3353	0	0	0	0	13.1147
GRMZM2G079625_T01	121.348	72.5599	130.147	57.9456	70.981	40.6569	40.9015	44.3774	29.4167	32.0196	87.1722	132.061	133.295	108.211	188.542	169.639	151.652	158.553
GRMZM2G067989_T02	5.84262	2.32713	3.52072	29.8732	6.44294	6.27293	5.74182	11.5942	8.96238	8.63568	0.46929	0	0	0	0	0	3.74614	2.46547
GRMZM2G136341_T01	90.7531	135.472	100.228	80.4082	89.3999	95.4531	78.0143	77.7561	78.0294	117.726	130.547	109.879	156.425	212.091	114.606	197.577	254.907	185.282
GRMZM2G417682_T01	4.09492	5.65055	7.74671	17.0957	14.5911	17.5263	14.8875	22.3733	38.5253	25.6516	11.5854	14.0582	11.3076	6.27355	14.2969	15.0293	7.43534	9.07689
GRMZM2G083643_T01	0	0	0	0	0	8.07517	0	0	0	6.42123	0	0	0	0	0	0	0	0
GRMZM2G127821_T01	7.95485	97.3056	67.3454	200.905	31.638	46.331	62.529	181.765	139.208	117.013	21.3759	18.3838	13.9534	0	0	0	0	0
GRMZM2G051174_T01	142.982	68.1039	71.7583	55.8452	35.4258	57.682	45.1389	63.3303	71.7517	70.7311	85.2448	152.83	230.086	269.71	254.805	361.582	335.986	108.075
GRMZM2G159161_T01	0	0	0	3.98793	0	0	1.50202	16.7801	28.1678	33.0758	0	0	0	0	0	0	0	0
GRMZM2G128608_T01	22.1413	31.6523	17.0808	40.8041	36.51	48.6671	53.275	46.7591	34.234	33.1358	41.151	26.7047	41.0257	40.6645	22.5476	38.2526	28.5019	2.79422
AC183817.2_FGT002	0	0	0	0	0	0	0	0	0	0	0	0	0	0	0	0	0	0
GRMZM2G003715_T01	13.7179	26.4457	17.8752	5.32086	31.0839	14.0708	12.078	11.4362	0	1.62892	36.4884	45.2921	42.1434	45.9305	29.5427	47.4674	50.4388	3.19875
AC204687.3_FGT001	0	0	0	0	0	0	0	0	0	0	0	0	0	0	0	0	0	0
GRMZM2G096169_T01	146.41	59.8374	43.0322	65.9573	64.5063	41.2106	32.3006	34.8379	26.7392	41.7284	76.4959	42.9778	42.4813	36.8263	31.3642	21.2386	21.0783	43.7307
GRMZM2G135629_T03	1.50639	0.427542	0.654629	0.459399	0	0	0.826167	0.682861	1.4693	0.224419	0.0470563	0	0.15913	0	0	0	0	0
GRMZM5G843555_T03	101.365	1.22377	0.608	0.900975	0	0	5.4459	1.38776	7.95187	1.69705	1.39394	18.719	19.7036	5.21861	21.0952	5.34977	56.3051	6.22799
GRMZM2G171365_T02	1.85666	0	5.89318	10.1617	8.79715	6.52445	4.37434	9.09586	16.7569	18.7264	12.5168	12.556	21.9456	32.614	11.1094	22.8049	28.6624	1.18284
GRMZM2G336065_T03	103.194	67.0084	124.216	52.6559	54.8618	55.2731	39.4027	49.4699	45.241	37.6613	73.1706	70.1686	93.9669	89.8556	115.995	110.44	90.5363	97.6064
GRMZM2G023906_T01	31.6188	23.6256	24.796	742.283	67.0615	112.434	124.352	301.452	398.811	325.874	36.6736	29.8666	24.2519	36.226	24.418	23.4191	33.1243	30.8089
AC206223.3_FGT008	2.21111	4.45181	0.71792	0	0	0	1.55945	0	0	0	2.69035	0	0	0	0	0	0	0
GRMZM2G076705_T01	222.503	97.933	119.997	119.7	114.171	122.652	98.0461	117.64	149.094	152.66	188.809	230.562	247.311	237.233	332.028	331.554	226.168	181.59
GRMZM2G132461_T02	0	279.982	62.7554	16.013	60.6045	886.874	990.686	11.0736	0	4.47051	13.0947	3.9606	3.01206	0	0	0	0	0
GRMZM2G386608_T02	1.42223	0.0560242	0.460306	0.221031	0.76815	0.613334	1.41391	0.725104	1.34338	10.7279	0.107299	0.23771	0.0863628	0.209064	3.56481	2.26418	4.40159	2.15319
GRMZM2G059037_T02	0.47447	0.400854	1.30491	1.02703	1.17087	2.92597	3.63509	2.01295	2.004	0.752453	0.556958	0.696371	1.17404	0.776201	0.974234	0.48308	1.7336	5.1518
GRMZM5G815032_T01	48.3556	91.3145	54.2297	88.9742	41.7796	74.2192	127.197	110.768	115.895	105.337	71.8262	53.5338	102.703	95.2203	55.3786	89.6233	69.8677	44.2392
GRMZM2G415538_T02	10.4753	5.10431	3.47111	3.17469	14.8659	18.328	15.4079	18.2306	4.93918	4.08757	6.24617	7.1587	4.88119	2.83093	6.65836	7.07968	0	2.64666
GRMZM5G876644_T01	53.7551	17.6892	29.7699	11.4635	12.792	11.0065	3.3583	8.1666	6.13168	10.5509	19.2558	26.3549	22.6325	16.8452	35.1216	24.3646	18.9537	33.1119
GRMZM2G043238_T02	3.50292	16.4683	15.7907	8.16291	10.2314	13.0277	19.8523	12.484	21.6667	11.4849	15.2644	16.9875	23.5468	39.2669	23.3714	29.1599	26.5212	30.1264
GRMZM2G162776_T03	7.33748	5.46739	11.5268	5.75425	14.5554	10.057	7.36336	4.20509	5.64936	4.75594	8.21738	2.08421	8.15466	7.30368	12.4696	17.2477	17.7578	19.0563
GRMZM2G089850_T01	67.7027	35.3902	37.1934	38.4138	30.0414	75.846	88.8696	58.6943	66.8416	49.3229	41.3642	15.8915	6.543	11.0444	0	0	0	0
GRMZM2G143457_T01	11.6408	13.9474	18.0008	9.07044	0	1.39401	3.43732	2.22853	2.48758	2.28015	18.2457	6.9038	29.1597	23.0145	2.0883	16.1165	7.24417	0
GRMZM2G160853_T01	0	0	0	4.70112	0	0	0	9.47039	4.49897	17.6954	0	0	0	0	0	0	0	0
GRMZM2G395236_T01	4.17023	31.0464	23.2682	3.26945	0	9.19653	0	0	0	0	0	0	0	0	0	0	0	11.5304
GRMZM2G129311_T02	1.88614	5.12472	4.78384	9.12894	3.37978	14.8578	13.543	12.8537	15.2784	10.6307	9.67904	10.2877	8.60235	9.75985	16.2664	13.7374	3.82259	6.83046
GRMZM2G039922_T02	6.32687	29.6228	8.98707	0.684156	2.09269	2.77295	2.208	1.96011	0	0.434577	22.7005	11.2456	5.6342	17.3016	8.58671	8.98069	2.78857	6.21128
GRMZM2G174427_T02	7.88573	2.83123	1.40345	20.5946	4.4651	7.27122	11.9912	20.1515	28.3055	8.64941	4.49784	13.101	2.48308	3.91759	6.27444	1.19663	15.6335	7.8339
GRMZM2G093574_T03	241.149	274.607	307.109	70.2638	42.2246	66.0135	75.8045	79.2057	127.947	61.3255	299.609	494.267	586.211	417.281	579.267	618.755	279.858	229.023
GRMZM2G170322_T01	1.404	1.03825	1.14427	0.536545	0	0	0	0	15.9859	22.1006	1.6237	0.421673	0	1.64503	0	0	0	0
GRMZM2G168893_T06	19.3991	9.34022	3.46479	5.28958	0	2.28431	1.83046	2.39451	4.51533	19.2957	8.57628	7.49556	15.3422	10.7789	5.17265	17.3751	0	0
GRMZM2G119482_T01	111.232	153.711	115.409	60.2712	50.1844	65.1843	53.4493	71.2101	124.287	123.282	82.5542	103.325	117.676	157.67	132.844	138.193	113.002	215.418
GRMZM2G050939_T07	0.671516	3.36816	2.10045	3.04861	0.20009	0.443492	0.353495	2.73174	2.70236	3.37097	1.29486	2.63768	7.28551	0.316952	1.26595	0.985755	0	0.58373
GRMZM2G037334_T03	0.0964678	0.245464	0.173033	0	0	0	0	0	0	0	0	0	0	0	0.174747	0.0757797	0	7.82657
GRMZM2G028929_T05	10.8837	1.62716	0.105969	8.80457	6.31913	12.0149	1.78869	1.90066	6.24465	4.21794	0.167229	3.50859	3.13832	0.286185	0.562402	0.276909	8.97075	13.0972
GRMZM2G043035_T02	0	24.0375	7.28788	0	0	2.611	2.72879	0	0	0	0	0	0	0	0	0	0	24.1959
GRMZM2G026560_T01	3.23474	31.1725	61.7051	1.78348	8.18	0.867317	0	5.40484	5.47182	5.02536	23.7564	33.3126	24.3109	23.4506	54.8399	30.2553	10.2379	88.9368
GRMZM2G129543_T01	0	1.16746	0	0	0	0	0	0	0	0	0	0	0	0	0	0	0	0
GRMZM2G070448_T01	0	46.15	35.8604	0	0	0	0	0	0	0	0	0	0	0	0	0	0	0
GRMZM2G000593_T01	63.5355	23.8086	51.1695	36.4064	93.3877	106.087	84.5582	139.822	183.33	123.649	110.929	56.6407	31.4328	11.03	30.573	27.3736	13.2229	4.51351
GRMZM2G179138_T01	0	0	0	0	0	0	0	0	0	0	0	0	0	0	0	0	0	0
GRMZM5G855124_T01	1.9504	1.28454	2.11324	0.384337	2.72333	2.55086	2.17125	2.0361	4.81487	3.24856	4.94627	4.19417	4.26581	7.96588	5.05563	6.97269	3.63052	2.77094
GRMZM2G323679_T01	0	252.074	518.033	2.65688	67.6046	19.3981	21.332	0	0	0	193.494	294.891	305.446	314.544	531.155	735.057	559.55	869.799
GRMZM2G351160_T01	42.3529	63.1439	55.8096	51.94	55.9779	56.9476	57.6679	62.7672	41.9685	45.3716	23.0283	34.457	35.807	14.0445	30.9422	31.9287	14.7667	17.624
GRMZM5G879607_T01	0	0	0	0	0	0	0	0	0	0	0	0	0	0	0	0	0	0
GRMZM5G887389_T01	172.234	32.1004	131.644	25.6152	44.7991	64.9795	61.5972	30.9666	24.5041	27.4852	99.9826	73.0481	68.7509	46.6052	75.5095	53.7823	53.6307	366.301
GRMZM2G002756_T02	0	0	0	36.7554	0	2.77714	1.67631	43.3971	33.5816	17.1345	0	0	0	0	0	0	0	0
GRMZM2G147560_T02	4.46267	6.01144	0	0	0	0	3.8044	9.56114	0	0	0	0	0	0	0	0	0	0
GRMZM2G058496_T02	97.6255	29.9623	30.5426	19.6701	15.5354	43.9895	29.9065	17.4048	20.3822	42.06	45.4143	75.4214	70.7398	51.6546	79.6335	50.4408	32.6939	26.0606
GRMZM2G093217_T03	0.957687	0.149783	0.456245	0	0.305566	0	0	0	0	0	1.43389	0.609312	1.55264	1.53467	17.5039	20.0311	1.23874	0.723951
GRMZM2G323418_T01	0	0	0	0	0	0	0	0	0	0	0	0	0	0	0	0	0	0
GRMZM2G113863_T01	11.5548	67.1181	246.45	2.30536	0	12.923	18.8676	0	0	0	28.9963	0	0	0	0	0	0	82.5052
GRMZM2G000209_T01	2.51696	15.8132	7.19643	15.3249	0.373867	65.4481	78.0213	74.6866	202.08	236.379	8.9091	11.3305	7.33669	3.6137	0	0	0	0
GRMZM2G136139_T02	0	0	0	48.8505	0	8.22816	14.7392	26.5365	43.1348	32.4649	4.99297	0	0.282453	0.305369	0	0	0	0
GRMZM2G128876_T01	11.6195	1.6805	0	0	0	0	0	0	0	0	3.6493	0	0	0	0	0	0	0
GRMZM2G139391_T01	0	0	0	0	0	0	0	0	0	0	0	0	0	0	0	0	0	0
GRMZM2G702749_T01	0	0	0	0	0	0	0	0	0	0	0	0	0	0	0	0	0	0
GRMZM2G123909_T01	0	0	24.7824	0	0	0	0	0	0	0	0	0	0	0	0	0	0	0
GRMZM2G468348_T01	8.69899	19.6056	6.18832	16.4211	9.15316	11.8126	9.45885	13.0577	11.0388	10.6709	5.301	4.71193	5.85089	6.87713	5.10243	8.99479	15.4378	6.46936
AC207628.4_FGT005	0	0.86911	3.11935	0	0	0	0	0	0	0	0	0	0	0	3.76987	4.4633	0	0
GRMZM2G153536_T04	34.4391	20.2944	5.14018	2.0652	0.29594	0.273764	0.519303	0.109307	0	2.74001	0	0	0	5.3331	0	0	0	0.631877
GRMZM2G034622_T02	54.2517	52.3356	32.8182	58.2164	53.4449	79.4255	112.425	102.019	107.662	94.4025	64.0215	66.6212	66.0095	103.099	88.683	91.9589	117.236	32.8602
GRMZM2G081155_T01	49.8985	32.0718	33.532	73.8807	12.2467	25.0479	44.8272	26.2494	56.9888	116.761	45.2909	6.13701	31.8595	58.5672	20.3428	47.814	38.9908	34.5269
GRMZM2G126601_T01	49.4553	51.6371	15.3731	119.632	32.7059	37.4531	34.2216	80.114	94.1679	95.1546	57.3699	28.7864	17.2	10.9518	5.77333	1.06202	0	14.17
GRMZM2G054465_T01	41.7704	23.4218	14.5446	177.854	18.2119	98.3702	101.36	78.6864	92.9255	99.6281	18.5822	5.19218	5.87354	15.4502	1.13163	0	0	20.0018
GRMZM2G076435_T01	53.8037	69.6178	16.961	11.3575	6.007	15.9148	25.7257	48.5365	37.6708	62.4299	13.8969	5.74587	0	0	0	0	0	0
GRMZM2G023992_T01	16.0424	4.23787	0.752615	1.17653	0.761671	0.546358	0.71948	0.622765	1.4113	1.99939	0.471139	4.11676	8.74282	7.3845	0.650584	3.8354	13.1283	0.658722
GRMZM5G804881_T01	7.84052	6.45862	26.2686	0	12.5048	4.31633	0	4.79965	2.41236	2.09032	20.1847	17.6824	6.84302	11.6383	22.2489	11.5259	4.15087	43.5986
GRMZM2G147532_T06	14.7309	11.5312	21.4505	7.24466	27.1171	23.8533	11.7265	15.3023	7.80286	11.2936	7.53312	4.77968	1.6537	2.35679	7.16345	2.74448	5.13396	13.0644
GRMZM2G155253_T01	0	0	2.05555	113.592	11.0713	65.412	91.4618	194.047	175.863	201.593	6.57792	0.672863	0	0	0	0	0	0
GRMZM2G116135_T03	6.00857	7.48162	9.76659	9.03584	11.2733	17.5578	9.43941	12.3367	16.3808	14.4836	5.10357	9.33772	8.66922	7.47066	15.2692	20.373	11.2872	13.6461
GRMZM2G322728_T02	7.56027	4.88158	3.05002	3.47301	2.65334	4.19977	10.4002	4.94612	6.06773	9.06842	3.2991	6.75791	1.06632	2.33917	4.68182	0	0	0
GRMZM2G007555_T01	79.9752	167.003	124.744	66.2896	82.6611	69.282	54.9032	61.1292	53.6671	69.4599	156.944	185.441	178.257	197.726	261.885	237.254	218.341	95.7199
GRMZM2G481452_T01	164.356	133.21	115.705	121.572	122.99	102.49	112.284	121.364	157.354	145.714	174.145	136.612	145.891	133.647	88.3206	151.191	95.4578	97.455
GRMZM2G076415_T02	0.0386113	1.41691	1.43815	0.728819	1.29029	1.52468	2.66365	0.232545	0.62249	1.128	0.805308	2.38224	10.5026	7.87221	6.40027	17.3736	1.72101	14.718
GRMZM2G033022_T02	2.41107	0.359661	0.884454	2.22029	1.48749	1.36333	4.58935	3.93757	1.73158	7.24957	1.31463	1.53594	0.360694	2.82779	1.15693	0.358829	15.657	5.93858
GRMZM2G047486_T04	99.8907	29.1528	50.15	26.3026	16.844	7.9348	7.98028	1.53998	3.19113	10.6654	22.1966	32.7241	60.1201	74.0066	46.7868	64.305	52.7824	65.7586
GRMZM2G163809_T06	12.3004	1.00346	2.65456	262.598	0.102556	5.20472	15.0289	38.2528	127.837	159.909	1.00653	0.0597183	0.201877	0	0	0	0	0.655077
GRMZM2G132130_T01	29.1434	44.1193	46.9544	61.2517	21.1035	70.7387	61.0279	83.6579	135.047	132.843	44.7522	48.1459	45.1903	74.0703	76.4925	83.7172	60.1597	34.1515
GRMZM2G472905_T01	0	0	0	0	0	0	0	0	0	0	0	0	0.56555	0	0.530097	0	0	0
GRMZM2G011800_T01	4.8288	14.509	7.76379	5.33851	9.11639	19.0721	28.3151	14.5881	27.3448	19.8255	14.5092	23.112	37.7215	73.3093	45.3644	69.0778	61.1208	3.30172
AC204931.3_FGT004	2.53967	0	0	0	0	0	0	0	0	0	0	0	0	0	0	0	0	0
GRMZM2G024647_T06	10.0196	14.1885	8.12958	5.31174	0.370618	3.43421	0.266246	4.65086	3.18086	4.80258	2.60445	5.91136	18.0073	3.57343	4.04371	10.8618	25.5999	8.69972
GRMZM2G125304_T01	80.2308	14.9816	37.1786	102.36	76.1371	89.0291	68.3855	170.435	76.5477	72.2832	42.1648	42.4599	31.0144	23.6347	25.5026	23.7187	17.0476	35.0596
GRMZM2G104390_T01	49.0983	324.534	34.1092	316.321	7.8344	72.2984	102.17	28.9775	15.5091	24.6068	78.2763	50.2137	35.5765	46.2898	6.15023	19.546	0	0
GRMZM2G169365_T01	91.6132	79.5119	81.6885	81.292	54.1314	67.077	67.6801	77.8707	88.5102	67.4385	114.477	191.475	215.716	220.124	233.816	279.11	232.077	92.9385
GRMZM2G152120_T01	0	0	0	35.0716	9.78917	28.2167	28.6005	32.2677	34.539	22.8318	0	0	0	0	0	0	0	0
GRMZM2G433598_T01	0	0	0	0	0	0	0	0	0	8.64183	0	0	0	0	0	0	0	0
GRMZM2G054689_T01	0	0	0	0	0	0	0	0	0	0	0	0	0	0	0	0	0	0
GRMZM2G150796_T01	22.182	33.2241	23.7398	165.915	32.8592	44.7011	41.2291	55.3572	100.411	98.2226	48.1855	29.4299	35.631	35.2497	19.7225	21.1323	10.2081	183.776
GRMZM2G119475_T01	0	0	0	0	0	0	0	0	0	0	0	0	0	0	0	0	0	0
GRMZM2G075851_T01	42.5647	24.7662	35.9858	48.1044	32.2911	28.7866	32.1484	72.997	85.6577	77.6061	27.8128	32.8096	27.1843	30.7617	28.8893	27.3708	19.875	34.6289
GRMZM2G376548_T01	0	39.625	28.091	0	0	0	0	0	0	0	0	23.116	0	0	52.0345	0	0	0
GRMZM2G076602_T01	0.773517	1.84383	26.2324	27.3743	30.7483	27.2782	34.3423	30.965	19.3916	13.5609	22.3591	4.51083	20.4248	18.3545	0	19.0949	65.0744	0
GRMZM2G120987_T04	0	0	0	0	0	1.7299	11.5073	0	0	0	0	0	0	0	0	0	0	0
GRMZM2G023008_T02	1.08933	1.25356	0.428729	1.56696	0.0375187	0.786866	0.0330685	2.155	2.12173	1.46903	2.36464	2.03808	0.871628	3.40516	2.27884	4.43745	4.05959	0.833637
GRMZM2G108851_T04	0	5.06959	2.50556	2.61327	4.26313	5.37385	0.26973	0.949827	0.379167	0.25279	5.73343	3.46003	2.11309	1.67816	0	0	0	0
GRMZM2G445617_T02	0.130775	0.804794	0.459719	1.06754	1.00696	1.13395	1.24338	3.26171	6.45871	0.838176	1.06174	0.558606	1.74656	1.77737	0.372728	2.10896	1.36977	1.13607
GRMZM2G563482_T01	30.709	31.0013	41.5778	2.92558	0	0	0	0	0	0	59.3867	37.3691	43.2686	42.7738	10.801	12.4453	0	73.6297
GRMZM2G102189_T01	28.6501	27.1167	22.7096	27.6836	15.2743	18.5912	22.9439	44.4613	41.0836	43.7099	34.3807	36.3398	28.1079	27.098	37.382	44.4936	20.8069	25.1095
GRMZM2G125557_T01	12.2755	28.315	7.57188	9.44916	0.231391	17.0297	14.0891	47.2791	188.552	129.11	7.84562	0.454667	0.215357	1.17083	0.110422	0	0	0
GRMZM2G700791_T01	9.54613	0	0	0	0	0	0	0	0	0	0	0	4.6892	10.4071	12.4035	0	0	0
GRMZM2G168200_T01	47.5359	31.3717	23.8088	42.8413	45.1663	49.6241	47.1469	41.6843	33.473	60.7203	49.2386	33.8875	38.8585	40.3309	4.47147	13.292	10.2706	0
GRMZM2G171622_T02	0	0	0.00782793	1.25458	0	0.0943123	0.209887	3.1655	0.274755	0.097097	0	0	0	0	0	0	0	0
GRMZM2G169929_T01	42.7936	108.058	43.4987	334.041	18.4993	59.6992	82.7176	160.1	275.641	259.281	45.1948	29.8663	44.4732	24.4872	56.4612	41.0666	10.3631	18.2304
GRMZM2G072584_T01	96.037	96.1398	53.9468	141.689	83.9442	228.724	278.826	189.68	184.09	210.258	102.769	66.989	77.0484	61.0856	34.1191	23.3566	7.59356	23.6006
GRMZM2G106420_T01	16.2043	5.77411	15.8741	24.4349	9.49236	23.3747	19.9931	15.1903	15.0143	30.9466	13.6284	11.9427	15.5849	12.3998	14.5739	12.4245	15.5291	22.3348
GRMZM2G152901_T01	9.47673	23.6223	5.27635	0	10.3295	14.4998	20.9995	2.03615	3.34623	2.11011	9.28369	4.36811	4.21104	0.769213	0	2.98089	7.02227	0
AC188195.2_FGT004	0	0	0	0	0	0	0	0	0	0	0	0	0	0	0	0	0	0
GRMZM2G382632_T01	23.9017	50.7602	30.3919	26.2367	21.0609	18.547	17.4216	2.86479	0	0	16.4108	21.5361	18.3008	27.1549	42.397	21.9107	32.5226	17.4245
AC205106.3_FGT004	0	0	0	0	0	0	0	0	0	0	0	0	0	0	0	0	0	0
GRMZM2G180452_T03	11.2476	0.890007	6.83151	1.09713	3.49682	0	0	13.541	9.45008	8.81997	0.926912	1.66092	1.29252	0.11527	0	0	0	0
GRMZM2G077140_T01	0	0	0	0	0	0	0	0	0	0	0	0	0	0	0	0	0	0
GRMZM2G163914_T03	26.0454	33.0579	24.1498	34.7293	18.6783	59.4581	59.3101	72.2843	60.2747	71.2129	43.7621	31.8037	24.2584	68.5756	33.5612	63.6193	80.918	27.4572
GRMZM2G357317_T01	0	0	0.0772762	100.551	1.25082	10.3256	21.4877	61.3937	47.6759	37.6464	0	0	0	0	0	0	0	0
GRMZM2G077942_T02	68.0284	222.093	186.521	2517.26	99.9647	121.5	105.614	663.572	1294.73	929.976	247.055	161.572	177.274	184.31	92.5074	154.11	202.244	141.171
GRMZM2G045257_T05	31.6668	3.02667	5.0975	1.03445	5.99211	2.87617	0.323201	0	0	0.7372	9.62294	5.22948	2.34627	5.62135	1.20006	7.93695	0	1.97837
GRMZM2G144030_T03	835.461	438.266	701.622	1265.96	1048.61	728.258	107.519	368.859	384.16	1422.37	0.0777804	5.61768	5.05804	3.60604	0.226114	4.06456	1340.33	1701.48
GRMZM2G354075_T01	0	0	0	0	0	0	0	0	0	0	0	0	0	0	0	0	0	0
GRMZM2G037012_T02	2.49418	2.2623	15.0606	0	0	0	0	0	0	0	0.225051	0	0	0	0	0	0	0
GRMZM2G011404_T01	57.8537	65.217	53.3093	7.01992	44.3686	54.3149	36.3219	12.5495	6.73753	10.2516	69.5224	59.4475	38.7225	54.0028	53.2342	51.1577	40.4232	41.7655
GRMZM2G396212_T02	0	7.1891	2.50499	0	33.4838	111.638	91.2045	3.80579	0	0	0	0	0	0	0	0	0	0
GRMZM2G070378_T01	116.023	121.816	130.889	172.405	175.685	158.233	150.639	76.2975	65.2208	70.5216	194.325	211.172	260.752	291.029	286.874	347.668	478.912	219.652
GRMZM2G469873_T01	15.4842	4.23695	7.7359	9.97403	12.6732	11.8574	8.52962	3.60706	7.33236	11.1297	9.52518	27.0287	34.5311	17.8143	24.5706	32.6612	21.7762	17.8219
GRMZM2G071790_T04	0.0918236	1.2488	10.4327	1.12163	20.0681	6.49965	0.000948434	1.50545	0.45903	1.19137	0.22945	0.629978	12.2322	29.1499	13.0782	31.8594	38.6811	11.5382
GRMZM2G149624_T01	0	0	48.7897	0	6599.97	0	0	0	0	0	0	0	0	0	0	0	0	0
GRMZM2G101533_T01	88.7924	100.265	84.2446	140.919	98.2555	89.331	116.808	188.788	229.623	261.74	122.294	103.177	111	107.017	62.7324	71.5545	87.836	132.387
GRMZM2G071113_T01	50.0118	37.236	58.6769	6.33229	32.9487	32.4671	23.5512	10.7356	18.6952	16.4572	61.1686	78.5949	105.213	93.9497	153.555	183.819	95.1312	102.916
GRMZM2G703858_T02	5.23031	9.01613	8.54502	65.0363	3.58803	26.4904	92.1126	53.0444	11.7238	16.656	0.833248	0	0	0.779707	0	0	0	0
GRMZM2G031545_T02	1176.21	1495.3	1245.69	608.111	839.404	1026.24	821.913	552.886	1063.88	1502.01	2860.17	3701.16	5102.82	5007.47	5638.84	6782.5	4731.94	1453.66
GRMZM2G020281_T03	473.845	523.014	119.137	297.412	243.356	158.225	121.873	248.391	90.9526	225.692	329.627	277.328	349.115	538.725	148.133	357.819	817.205	247.111
GRMZM2G457630_T01	5.30155	4.97648	6.81912	3.59369	7.14024	7.2233	5.28185	5.7501	5.54171	5.57745	9.38576	7.56144	7.3019	7.58987	10.0324	9.5275	5.42709	6.2503
GRMZM2G321427_T01	0	0	0	0	0	0	0	0	0	0	0	0	0	0	0	0	0	0
GRMZM2G119547_T01	0	0	0	0	0	0	0	0	0	0	0	0	0	0	0	0	0	0
GRMZM2G079957_T03	11.3472	29.8828	17.445	2.52721	24.8834	23.4307	11.8825	14.1092	1.06436	2.61234	19.2753	14.2849	2.29169	1.24918	8.38239	0	0	4.25395
GRMZM2G049654_T01	12.6309	3.67829	1.86707	0	75.7542	15.2118	6.57968	0	0	0	9.23158	0	0	0	0	0	0	0
GRMZM2G150594_T01	0.59781	8.87989	4.81879	0	0	9.37758	0	0	0	0	34.7697	6.2687	12.1443	0	0	0	0	4.23697
GRMZM2G149553_T02	8.33686	13.7154	13.9381	34.151	0	11.7393	13.8736	39.0141	29.8324	26.6605	10.6033	10.0946	28.6032	41.0099	9.92322	20.4214	28.8379	6.30449
GRMZM2G165325_T01	3.82947	1.73818	3.7695	11.2248	0	10.6588	15.1014	0	8.25397	22.3591	1.7309	0	0	0	0	0	0	0
GRMZM2G440925_T02	31.1052	18.0811	1.94848	12.3881	0	1.64438	10.2439	26.2041	3.8368	7.57072	13.8753	17.4443	10.6267	6.45059	6.67389	8.70179	4.67137	0
GRMZM5G878913_T01	32.3495	47.5265	48.7954	19.4103	0	0	0	0	0	0	24.5516	28.5613	42.7272	34.1847	63.3898	45.8052	45.1973	186.463
GRMZM2G466982_T01	0	0	0	0	0	0	0	0	0	0	0	0	0	0	0	0	0	0
GRMZM2G153877_T02	142.032	144.542	89.7059	72.3874	98.5974	92.6125	87.9964	107.989	99.447	75.5197	211.552	164.376	133.658	123.953	73.1703	67.822	61.0513	48.6193
GRMZM2G038780_T01	0	22.443	13.3813	0	338.981	901.49	144.278	0	0	0	21.8157	0	0	0	0	0	0	0
GRMZM2G009214_T01	43.7894	15.4792	49.2738	0	0	0	0	0	0	0	14.4319	21.3496	20.9907	20.188	22.885	29.8203	30.2285	56.0109
GRMZM2G130034_T02	1.63398	1.38181	0.103113	0.334867	1.2534	0.839855	0.766395	0.679838	1.0929	8.23952	0.117996	0.29403	0.131277	0.22364	1.49525	0.124818	1.04887	5.3417
GRMZM2G101446_T02	2302.19	2458.67	1856.23	1599.3	1587.21	1164.93	1175.39	1259.29	1223.44	1469.17	2546.74	2385.26	3035.17	2577.46	3279.48	3486.74	2910.01	2514.59
GRMZM2G100120_T03	45.5775	35.8357	27.5776	10.8715	15.3146	31.2856	26.5922	6.75969	15.9275	8.32156	11.7708	89.448	1.44164	16.5175	18.3625	47.9283	81.2081	45.1859
GRMZM5G885329_T01	2.0374	3.19424	9.51535	0	6.74797	0	0	0	0	0	0	0	0	0	0	0	0	0
GRMZM5G860810_T03	22.1564	78.2662	81.3366	37.751	278.908	302.488	234.432	28.8506	2.65233	3.54017	119.447	52.5027	53.8322	31.7289	29.1353	27.5843	12.4366	59.2036
GRMZM2G148198_T01	1.76333	1.58469	2.92596	2.09065	0	0	0	0	0	0	0	0	0	0	0	0	0	0
GRMZM2G147910_T01	10.3918	0	1.77413	0	0	0	0	0	0	0	0	0	0	0	12.2386	0	0	0
GRMZM2G000380_T02	0.39023	5.58308	0.859927	0	0	4.4081	3.42198	0	1.51085	1.42311	4.66196	0	0.909133	0	0	0	0	0
GRMZM2G145579_T02	0	0	2.01543	3.88123	6.66981	1.40279	0	0	0	0	9.92558	0.61459	1.82218	1.55816	0	0	0	0
GRMZM2G035574_T02	10.3926	6.82367	12.0445	11.6216	10.2888	16.2306	4.86063	4.56212	0	6.7608	9.53917	12.1381	14.3241	17.9024	10.4294	20.1745	6.56999	6.65534
GRMZM2G079796_T01	80.8418	62.8051	76.338	72.3835	51.4974	51.9586	52.3541	88.4234	106.285	104.316	84.0588	105.384	81.1057	83.6302	156.24	124.863	78.3831	102.995
GRMZM2G003944_T01	0	12.0602	47.692	0	0	0	0	0	0	0	9.50778	0	0	0	0	0	0	0
GRMZM2G048375_T03	0	0	0	0	0	0	0	0	0	0	0	0	0	0	0	0	0	0
GRMZM2G422836_T01	0	0	0	0	0	0	0	0	0	0	0	0	0	0	0	0	0	0
GRMZM2G021879_T01	26.3125	23.298	29.583	75.8332	0	47.3891	76.1677	120.035	99.2929	97.7523	9.4888	0	0	0	0	0	0	0
GRMZM2G451965_T01	16.6839	26.1703	49.1335	21.7264	61.9624	93.1405	74.4537	63.5104	59.9156	52.3847	75.3918	31.6449	37.6322	53.3787	24.4596	43.5476	179.588	7.04332
GRMZM2G120035_T01	109.682	56.0285	30.5375	48.7156	26.4481	36.1215	44.2474	56.8102	97.8158	129.859	63.4147	42.085	32.9302	37.5228	9.8192	6.93981	3.07912	46.6902
GRMZM2G029868_T03	19.9448	1.19055	2.14571	2.40649	4.56763	2.28697	12.1085	1.89058	2.12585	4.06935	0.648536	2.02769	4.28905	4.58234	0.915441	2.19625	17.4828	0.187435
GRMZM2G365731_T01	0	0	0	0	0	0	0	0	0	0	2.30336	7.60004	17.2398	20.3088	17.7362	27.6637	30.2027	0
GRMZM2G313184_T01	0	121.165	22.412	0	0	32.0234	55.5525	0	0	0	0	0	0	0	0	0	0	0
GRMZM2G096020_T01	75.8394	222.683	137.358	33.8438	32.2845	78.6839	96.709	46.6758	65.1566	121.68	72.9126	52.6936	2.87214	24.3216	14.6634	7.20733	14.0214	3.82801
GRMZM2G048819_T02	0.650813	4.41546	2.80377	2.54044	7.44472	6.39435	7.92555	2.36429	18.8381	6.66281	3.19183	6.55753	2.07648	6.89127	3.18851	2.44467	10.3159	3.90682
GRMZM2G316553_T01	0	0	0	0	0	0	0	0	0	0	0	0	0	0	0	0	0	0
GRMZM2G025031_T03	3.17927	0.768151	1.45311	18.0771	27.0303	17.8533	24.3503	14.9362	12.2542	11.3904	3.40748	0.219147	3.25675	5.17311	0.895267	1.88795	0.692128	2.93363
GRMZM2G051855_T01	0	0	0	0	0	0	0	0	0	0	0	0	0	0	0	0	0	0
GRMZM2G015889_T01	50.3529	62.7656	65.6581	52.4036	77.8202	110.835	76.0358	57.0615	3.00603	3.99586	84.6014	67.2141	65.8828	58.8926	51.184	40.2146	38.1688	135.821
GRMZM2G149809_T01	71.8713	54.4176	40.439	0	23.9767	11.0466	4.91608	0	0	0	23.2651	5.58853	9.66343	0	0	0	0	0
GRMZM2G150098_T01	734.374	355.85	280.69	58.2542	109.522	50.7761	49.4821	51.0203	43.4838	39.4477	237.685	123.625	90.1671	64.2896	53.6198	26.7092	5.63573	725.774
GRMZM5G876303_T01	204.783	261.387	202.202	146.6	182.705	114.773	116.582	103.077	127.976	115.14	233.864	228.97	238.966	199.881	313.587	284.196	233.794	237.113
GRMZM2G117226_T01	25.4221	6.85172	11.6355	10.3938	5.54282	20.2846	3.01153	8.16213	6.40029	4.47477	30.021	22.3003	19.7604	21.4266	25.9204	21.5729	14.4342	5.79059
GRMZM2G700165_T01	0	0	0	0	0	0	0	0	0	0	0	0	0	0	0	0	0	0
GRMZM2G179454_T01	28.7916	97.0673	97.9493	105.123	124.024	149.944	260.81	378.593	193.096	193.874	89.9231	65.3363	56.7633	52.0384	41.4845	38.9234	20.2328	30.8564
GRMZM2G104999_T01	3.21761	15.7797	26.92	57.0165	0.944634	12.404	1.53812	19.3946	3.11592	1.04315	9.35853	3.22008	16.5671	2.79452	12.0627	9.95932	7.49352	0.327563
GRMZM2G165063_T01	0	20.694	93.512	130.745	38.0632	60.5061	76.3181	269.018	143.358	123.562	50.1432	18.5271	8.99247	4.08767	0	0	0	5.94477
GRMZM2G066981_T01	5.42568	0.346424	1.63103	2.22579	14.7441	18.1433	3.75969	5.19144	2.6135	9.40203	17.2501	6.00952	39.0128	9.6619	11.5244	37.8331	4.19307	3.98962
GRMZM2G093436_T01	78.5976	110.171	159.537	0	208.032	24.9145	10.9352	0	0	0	96.7105	131.023	144.845	157.221	192.953	179.127	167.518	288.579
GRMZM2G144166_T01	23.4321	4.62177	6.6251	10.4207	8.10104	20.2802	16.6141	13.6507	12.129	20.0047	8.87718	16.2533	10.3204	6.71841	10.2581	5.06429	5.19275	5.21822
GRMZM2G075000_T02	0	0	0	0	0	0	0	0	0	0	0	0	0	0	0	0	0	0
GRMZM5G815369_T04	11.6802	15.2053	15.4966	0	0	13.2917	0	4.02507	7.56187	0	10.7607	5.7658	4.35723	29.5263	2.41175	9.06713	17.4643	0
GRMZM2G009994_T02	19.9088	30.4959	18.9865	25.8961	9.44713	21.7822	17.216	10.1143	23.0737	9.81047	15.8572	37.1743	26.229	37.7268	38.455	27.4397	8.81656	38.3404
GRMZM2G049013_T02	99.0543	96.7888	159.094	39.0132	73.8227	31.236	12.2522	12.396	13.2054	21.2588	23.1164	11.8908	14.7145	9.50875	12.6666	46.0358	98.6759	69.8035
GRMZM2G159660_T02	12.6031	1.39328	1.47114	5.77463	15.2008	5.76737	0.780003	3.71057	1.30249	7.322	1.06669	1.79608	2.20414	2.12732	7.12061	2.71379	13.4755	4.10451
GRMZM2G364901_T02	15.2888	38.5269	46.2098	30.6074	102.585	32.2542	36.0486	11.0747	6.87822	13.9604	22.4888	18.157	27.7906	24.48	14.4049	44.0658	44.2666	27.2605
GRMZM2G055251_T02	173.918	142.976	160.549	426.693	98.326	155.472	150.754	130.409	85.9269	139.694	130.737	80.8413	72.2465	77.8516	37.6571	41.5172	23.7694	33.9655
GRMZM2G119494_T04	9.99288	0.392669	18.935	5.13545	46.4875	9.50337e-06	0.385127	0	0	0	20.2552	13.8098	8.61302	12.2818	2.07868	4.03457	2.60074	18.0167
GRMZM2G381138_T03	0	0	0	1.46115	0	11.0882	5.52612	0	0	0	0	0	0	0	0	0	0	0
GRMZM2G029186_T03	118.595	135.063	125.67	71.0376	102.428	81.4367	73.7302	80.0972	122.013	117.611	196.063	222.938	298.884	329.626	348.307	462.502	172.382	221.947
GRMZM2G005000_T01	20.86	82.0182	31.4822	8.57994	37.9874	19.3995	20.3439	16.359	0.7711	0.6527	37.0326	30.844	14.6494	17.0589	24.2174	13.273	15.3522	51.6115
GRMZM2G007683_T01	22.0185	15.1227	10.1976	71.1773	23.1494	7.25108	16.586	29.4791	62.3353	22.7128	12.7468	15.0885	15.7994	7.89978	4.46397	12.6053	6.33573	10.8349
GRMZM2G085153_T01	0.379903	0.243145	1.05928	11.9092	3.04357	3.50988	2.54899	2.6617	5.35361	8.85863	0.0697492	0.164663	2.00787	1.6297	0.150346	1.93717	2.14512	1.68352
GRMZM2G025302_T04	0.0501296	0.163292	0.0403135	0.216943	0.51875	0.331699	0.122558	1.1115	0.515082	3.84941	3.66235	1.21159	1.86677	2.08204	2.70536	1.83794	8.72607	0
GRMZM2G020471_T01	0.569987	0	0.207243	7.81973	0	9.79939	6.2151	6.00583	5.09002	3.81517	0	0	0	8.75933	0	0	0	0
GRMZM2G701207_T02	0	0	0	0	0	0	0	0	0	0	0	0	0	0	0	0	0	0
GRMZM2G096010_T01	34.5816	26.0135	29.5129	0	9.33284	4.10771	6.47394	0	0	0	44.6619	59.4312	80.5806	86.5772	125.092	138.462	107.474	31.7598
GRMZM2G057841_T01	0	25.7225	26.7802	34.5077	0	0	7.61377	53.0816	0	68.8873	0	0	0	0	0	0	0	0
GRMZM2G006468_T03	10.2356	21.4712	0.576443	23.6994	6.27611	2.35346	3.07809	11.3284	4.07928	2.60697	3.32013	2.07617	1.16948	7.54828	0.190933	0.462519	0	0
GRMZM2G073244_T01	0	0	0	75.4613	0	0	4.12343	45.8345	81.5952	83.8356	0	0	0	0	0	0	0	0
GRMZM2G123387_T01	0.405453	7.02884	75.6787	0	0	0	0	2.43434	0	0	0	0	0	0	0	0	0	0
GRMZM2G042897_T03	0	0	0.890568	0	0	0	0	0	0	0	0	0	0	0	0	0	0	0
GRMZM2G094712_T04	1420.81	149.33	95.4242	66.6484	11.3815	87.9671	88.5972	73.2506	84.0526	48.2878	249.819	507.25	691.978	988.921	1041.13	1343.63	1870.08	624.496
GRMZM2G157156_T03	0	0.619281	1.20997	12.0632	2.19043	5.41784	6.84029	15.3907	28.6267	23.9542	1.95935	2.29686	2.63711	3.16739	1.8843	2.11193	1.84117	0
GRMZM2G083599_T02	0	0	4.04856	0	63.2506	2.59685	3.02961	0	0	0	8.11721	0	0	0	0	0	0	0
AC205672.3_FGT001	0	0	0	0	0	0	0	0	0	0	0	0	0	0	0	0	0	0
GRMZM2G002578_T01	18.318	4.28147	4.35635	16.9042	7.46208	1.20158	0.844934	1.14615	0.0987889	8.84067e-06	2.17203	7.34298	8.86979	2.62673	12.2698	3.11135	11.2429	6.08822
GRMZM2G139360_T06	0.97324	6.28846	8.6683	1.07313	4.65469	3.62923	4.19519	0	0	0	8.78137	4.16596	7.6027	3.01695	1.36087	6.30001	1.35174	3.32335
AC188134.2_FGT011	0	0	0	0	0	0	0	0	0	0	0	0	0	0	0	0	0	0
GRMZM2G156227_T01	4.53517	9.50738	37.8639	2544.16	193.172	412.046	654.695	512.839	331.012	305.057	38.8613	22.6933	17.6519	14.0286	31.1576	29.9658	24.3551	59.9725
GRMZM2G126957_T02	34.2763	9.71397	18.7632	6.57465	23.2257	14.6027	8.78274	15.5153	12.0618	11.6015	22.8622	30.5185	38.2202	34.5984	30.2642	39.4397	34.7606	43.9633
GRMZM2G117281_T02	16.7014	1.30605	8.68486	0	0	33.1157	7.0287	0	0	0	0	0	0	0	0	0	0	0
GRMZM2G154789_T01	0	0	26.1518	21.7296	0	165.951	639.668	658.711	231.037	266.665	0	0	0	0	0	0	0	0
GRMZM2G016605_T03	17.5774	15.1747	8.43638	8.23595	12.0174	6.8379	4.10744	9.70759	0.295084	4.80969	2.64382	16.9078	13.4351	36.0277	6.44552	16.5285	47.9701	22.3857
GRMZM2G153215_T03	1.70542	1.27983	1.99278	1.59809	1.94031	24.4679	5.39092	14.9717	17.0216	3.25718	1.43487	6.03582	3.73767	4.62669	11.6185	8.65042	1.2496	1.62154
GRMZM2G120069_T01	0	3.41011	7.77487	27.43	0	3.96337	7.15403	13.503	18.1622	20.4045	0	0	0	0	0	0	0	0
GRMZM2G171370_T03	7.98364	0.0436149	10.4778	7.47887	10.0857	12.9285	11.7519	10.8221	6.60625	19.6147	0.927298	40.4123	21.7537	1.47217	18.1711	2.31321	82.9145	39.7628
GRMZM2G035785_T01	208.291	107.522	101.51	120.545	99.4996	113.889	92.7584	89.6664	87.6324	117.921	160.008	158.599	179.276	194.954	166.376	181.906	140.184	238.363
GRMZM2G408376_T01	69.3082	65.3528	59.4759	87.0525	54.9684	51.3657	63.1169	183.036	121.664	104.24	70.5436	57.7666	44.068	55.0049	36.776	32.2162	43.3031	12.1945
GRMZM2G099502_T01	0	0.48663	0	0	0	0	0	1.14034	0	0	0	0	0	0	0	0	0	0
GRMZM2G033135_T01	11.8269	7.99711	8.34191	6.72547	10.6913	17.2501	9.3126	21.1578	18.0045	19.2689	17.6245	14.9379	15.5558	23.7645	24.6023	18.7792	9.7141	6.8784
GRMZM5G863602_T03	229.123	125.884	237.064	4.13459	84.2663	134.189	75.9974	5.13049	0	0	343.583	304.722	279.48	148.926	317.385	116.751	86.3182	353.248
GRMZM2G500073_T01	0	0	0	0	0	0	0	0	0	0	0	0	0	0	0	0	0	0
GRMZM2G317900_T01	70.4084	171.935	53.0277	56.2797	23.395	14.0233	21.7674	28.6247	31.6485	28.2922	162.065	86.6064	69.2298	72.3516	3.21416	8.93151	20.6494	28.3732
GRMZM2G126048_T03	38.0405	11.0367	18.3791	11.8083	24.8813	7.35728	12.1471	3.69263	12.7744	25.9396	28.6817	19.0392	8.49029	9.798	2.45407	1.82261	0	12.0181
GRMZM2G005869_T03	7.51725	7.82026	4.18412	17.8819	15.3362	5.83462	1.2164	4.83265	1.20236	5.01467	35.6512	21.2313	28.9699	78.2605	7.64908	9.63657	4.6654	6.32337
GRMZM2G448344_T01	0.701294	0.618954	0.204098	247.193	4.17403	38.3223	50.3	33.7469	47.3534	16.0086	1.64705	1.50592	0.819148	0.926072	1.21572	0.638862	0.252952	3.99494
GRMZM2G564073_T01	0	0	0	0	0	0	0	0	0	0	0	0	0	0	0	0	0	0
GRMZM5G852073_T01	0	0.0444252	0.0585512	0.0955195	0	0	0	0	0	0	0	0	0	0	0	0	0	0
GRMZM2G180430_T01	1.85525	2.18593	1.22308	8.29187	1.55153	1.73151	4.92002	9.67492	3.98739	1.44905	0.577519	1.55486	0.163281	1.9584	0.0606473	0.037279	0	0.46452
AC208539.3_FGT003	0	0	0	0	0	0	0	0	0	0	0	0	0	0	0	0	0	0
GRMZM2G475521_T01	0	0	0	0	0	0	0	0	0	0	0	0	0	0	0	0	0	0
GRMZM2G107595_T01	7.07231	2.20588	3.21082	5.29118	0.8143	1.24154	1.46107	4.64121	4.91918	8.57097	7.89366	12.2295	10.5885	11.8082	11.741	14.1195	9.35462	5.90108
GRMZM2G325679_T01	47.3699	29.939	31.3602	10.7486	25.5873	13.0246	13.233	20.3379	16.7239	9.354	42.1874	47.7694	45.375	37.5668	66.717	53.5171	36.7543	39.6294
GRMZM2G089640_T01	21.2237	44.7434	67.0628	2.79198	116.31	196.586	213.686	94.7124	145.029	79.9617	57.814	39.0032	21.5913	28.1391	10.7352	4.60119	0	32.7218
GRMZM2G052750_T03	0.590647	2.2031	3.62161	5.47862	0	4.83425	1.05262	2.95921	11.0031	13.9494	1.49174	0.744913	0.307859	1.95662	0.280061	0.521527	0	0.84298
GRMZM2G466139_T01	47.5821	44.1719	44.1878	62.1414	63.2938	69.0613	67.989	80.0157	75.0064	76.9781	59.6503	58.6515	75.4727	95.3107	77.3323	111.92	72.6203	47.283
GRMZM2G053766_T01	15.5054	17.2997	30.0717	3.11524	19.9267	11.1882	9.09471	15.1747	5.74302	7.52271	33.8659	48.6907	44.9191	51.3806	78.3522	75.1634	38.2714	50.6749
AC206941.2_FGT002	710.305	0	0	0	0	0	0	0	0	0	0	0	0	98.1101	31.3364	13.6238	0	10628.8
GRMZM2G412899_T01	8.41713	5.50042	4.31988	11.7327	17.7428	9.46345	26.3241	8.37536	22.2052	13.496	13.6433	13.2088	18.9452	24.2714	19.2292	22.6098	13.5523	2.91272
GRMZM2G305900_T01	0	30.7753	5.97609	0	0	23.8658	17.8096	7.73743	6.12081	5.44451	0	0	0	0	0	3.492	41.6468	0
GRMZM2G090642_T01	11.5662	9.52056	14.7227	12.7981	11.1669	10.7877	6.34789	4.0575	13.0625	14.4134	9.96409	10.4888	13.0468	6.66461	7.18033	14.2142	5.05483	18.647
GRMZM2G065171_T01	66.0506	17.3041	30.5116	34.6859	43.4182	21.0208	16.8411	40.1162	29.6105	24.3878	52.2435	50.3999	33.4989	36.0323	48.9038	42.5877	25.8641	68.2533
GRMZM2G100620_T01	187.571	152.931	214.927	125.533	174.116	132.024	121.274	151.956	151.013	150.31	184.763	258.329	330.745	326.196	496.748	508.273	400.739	266.413
GRMZM2G169486_T03	6.87589	4.79557	6.54371	26.4618	7.23127	14.1957	11.3922	20.9215	42.6075	28.6806	12.5732	11.5474	2.62544	8.61295	6.97783	7.1664	3.11175	1.1455
GRMZM2G116010_T01	0	0.0309468	1.55881	0	0	1.27261	0	0	0	0	0.114737	0	0	0	0	0	0	1.55093
GRMZM2G168968_T01	5.90203	4.6205	7.3563	3.39137	1.53661	0	0	0.897013	1.63124	7.84437	7.84256	11.9106	12.4756	16.8687	21.4471	19.5081	15.2069	12.4535
GRMZM2G159715_T01	32.7033	12.1646	20.0658	32.8405	0	37.7145	12.0128	7.95523	21.1246	44.6394	0	0	0	10.6254	11.7928	10.4967	115.79	4.66357
GRMZM2G028733_T02	1.3332	0.731915	0.912821	1.54952	0.209979	0.215776	2.13774	2.311	2.34361	0.354321	0.419076	1.28142	0.8201	0.836759	1.08433	0.440315	5.19407	4.02708
GRMZM2G303374_T07	875.299	1581.14	2497.24	430.011	1049.13	698.342	339.478	352.764	506.781	563.206	1689.95	2351.19	2384.89	3067.27	3769.63	4061.69	3801.45	2856.59
GRMZM2G101052_T01	3.44262	5.90928	7.25992	3.73474	0	1.9374	0	0	0	0	0	0	0	0	0	0	0	6.98591
GRMZM2G577735_T01	0.409927	0	0	0	0	0	0	0	3.38437	0	0	0	0	0	0	0	0	0
GRMZM2G021416_T01	16.8839	5.99662	8.45933	455.301	0	7.27099	49.5854	360.589	616.694	408.76	8.18775	0.115216	0.95959	6.37421	0	0	0	3.48451
GRMZM2G004795_T01	9.34758	3.45906	1.50654	2.96607	0	1.76983	0.0238111	0	5.02182	2.8864	1.59711	0	4.93312	1.55772	3.8051	4.44039	29.0651	5.05231
GRMZM2G084825_T01	0	10.3294	7.81634	21.56	0	43.9323	44.0856	16.5051	27.7366	72.4962	22.8291	4.15383	4.4135	7.40339	0	0	0	0
GRMZM2G054130_T01	3.93446	6.72483	2.96593	2.23735	5.69261	2.2953	7.91635	2.62421	4.51751	3.86384	2.8329	4.00139	5.10894	5.09385	6.12815	9.07631	9.63729	3.25478
GRMZM2G088919_T01	0	0	12.645	0	257.916	96.748	29.3338	0	0	0	39.1297	13.8187	6.55402	8.76662	0	0	0	0
GRMZM2G089575_T01	1.40912	0	0.855618	26.9506	0	0	0	0	0	4.24847	1.56699	0	0	0	0	0	0	0
GRMZM2G442546_T01	0	23.8956	62.3927	17.8072	0	13.4916	24.1582	12.0958	15.5024	22.2052	0	0	0	0	0	0	0	0
GRMZM2G162052_T01	52.559	21.2653	12.3986	6.70184	15.8636	17.0404	10.8487	7.82382	23.1814	11.2385	27.9816	25.2359	26.273	24.2433	17.6161	17.2022	18.6569	10.7357
GRMZM2G036596_T02	52.5525	105.136	127.157	66.7521	26.9061	51.9528	46.6492	55.3485	31.2743	34.745	134.41	213.739	200.798	228.931	391.615	351.005	299.127	202.509
GRMZM5G866717_T01	0	0	0	0	0	0	0	0	0	0	0	0	0	0	0	3.3899	0	0
GRMZM2G113267_T02	34.6209	27.3557	39.6384	976.875	214.08	302.308	314.188	107.495	155.769	173.69	47.0817	72.8819	99.4449	88.8978	102.431	141.812	187.272	60.2929
GRMZM5G812289_T01	21.5253	15.7195	15.677	31.4637	24.2206	19.7091	14.5176	21.6064	33.1891	34.0722	22.9916	24.3166	26.9122	44.6956	26.334	42.4724	29.9684	31.594
GRMZM2G166644_T02	16.9638	5.03013	13.9281	37.4982	39.0164	39.3346	49.5715	39.9957	23.3263	5.77696	35.5433	42.7549	40.3277	2.77732	28.4194	24.9126	2.77268	3.97192
GRMZM2G400109_T01	0	0	0	17.521	0	4.82753	0	82.5564	76.5675	39.927	0	0	0	0	0	0	0	0
GRMZM2G112912_T01	338.642	1838.12	2483.02	214.324	712.377	225.764	193.122	125.333	90.8311	143.295	659.386	1126.55	1911.91	862.916	2572.4	3161.56	1257.05	7207.91
GRMZM2G122116_T01	7.34457	2.73748	10.5911	62.0597	2.39114	47.8048	51.4613	9.25579	38.1524	57.2665	10.048	9.88352	1.29146	21.4238	3.00189	7.59502	27.4619	4.22072
GRMZM2G100467_T01	538.397	1338.83	1712.8	471.944	594.74	751.373	594.577	379.975	531.969	577.667	1153.89	1485.81	1761.1	1382.06	2565.59	2812.61	1695.77	2284.38
GRMZM2G045753_T06	18.6535	5.84211	23.2142	24.9727	4.27437	15.9714	13.3717	30.2449	36.174	11.3358	16.7652	30.3841	27.4416	20.4622	10.0312	15.7925	29.4677	20.4533
GRMZM2G043819_T04	3.15668	4.14842	4.76785	4.43153	5.55916	6.95914	5.11111	9.31917	11.8745	5.42336	4.91517	5.01134	5.59896	6.85775	7.87501	8.87077	5.96266	5.40071
GRMZM2G083190_T01	0	0	0	0	0	0	0	0	0	0	0	0	0	0	0	0	0	0
GRMZM5G830695_T02	183.415	272.514	361.127	694.919	10.9761	275.536	144.256	180.996	150.459	139.983	227.33	159.552	133.098	134.974	70.9938	67.5986	57.1391	131.563
GRMZM2G065388_T01	14.8707	31.4101	22.5591	15.4475	20.9833	28.2679	35.4534	31.3239	42.6311	27.5594	55.7249	54.5026	47.7645	58.329	59.5432	65.8047	40.9844	14.4144
GRMZM2G006424_T01	0	0	0	0	5.20947	0	0	0	0	0	0	0	0	0	0	0	0	0
GRMZM2G124715_T02	0	4.36268	11.1262	0.600106	6.22142	12.3566	2.14799	0	0	0	6.06884	0	0.223937	0	0	0	0	0.182331
GRMZM2G030897_T01	0	0	0	0	0	0	0	0	0	0	0	0	0	0	0	0	0	0
GRMZM2G340251_T02	696.313	1329.35	1835.17	865.933	1473.55	1120.95	789.544	1281.8	808.131	886.76	4294.61	6153.61	5753.84	5273.59	9732.62	8799.52	2249.3	2142.61
GRMZM2G021219_T02	10.1011	16.8539	24.042	13.6223	5.40857	9.275	5.10046	4.08515	5.98793	27.7352	9.88849	22.9009	18.0387	16.9149	13.3036	27.0714	22.8392	50.004
GRMZM5G872502_T02	0	7.86645	1.40664	14.6755	3.06246	31.8761	17.3931	2.21099	4.49028	8.62379	4.95462	4.7281	0.894857	4.86917	0	0	0	0
GRMZM2G137961_T01	298.616	339.078	197.596	37.1528	86.1451	77.9865	91.1265	59.8934	9.12743	38.0212	149.661	209.082	219.284	156.965	344.933	291.261	163.613	461.434
GRMZM2G319022_T01	81.9317	26.5319	50.0305	63.2441	24.3255	43.8961	46.2029	49.9832	71.5134	52.0353	65.9734	63.7816	103.368	138.493	82.2128	121.074	111.167	71.6843
GRMZM2G150091_T01	0	0	0	0	0	0	0	0	0	0	18188.2	6998.56	2804.31	1220.86	821.116	289.835	0	0
GRMZM2G074634_T02	101.864	36.0132	66.8525	58.3813	50.1524	56.6345	51.7335	27.4038	27.6698	40.8261	82.8863	97.6858	129.809	145.093	115.4	153.911	136.34	50.5212
GRMZM5G824534_T01	12.2372	21.6424	28.023	100.746	92.0372	127.255	126.8	168.292	129.681	208.275	26.2032	44.0475	63.1586	111.004	99.3054	104.858	181.72	133.346
GRMZM2G107309_T07	4.22499	10.02	8.39559	6.00144	7.90876	3.02279	4.6031	1.78831	5.73289	3.47532	1.35048	12.234	13.1299	20.499	6.616	33.2027	20.4442	17.1367
GRMZM2G104325_T04	111.409	106.357	64.9983	466.363	34.2809	30.0969	29.0735	115.203	130.874	58.8388	228.659	121.046	120.402	127.016	47.8089	69.1371	65.6072	35.2181
GRMZM2G154484_T01	0	0	0	0	0	0	0	0	0	0	0	0	0	0	0	0	0	0
GRMZM2G376432_T01	67.7743	66.1836	43.4898	59.4497	52.4752	47.8077	57.6649	76.2851	90.9239	94.5392	46.7304	61.5099	53.3272	41.9707	52.1805	50.1844	57.2614	29.6376
GRMZM2G341027_T02	40.9003	29.6441	22.678	9.02917	16.4148	8.55032	25.8458	16.3172	18.9513	11.2655	13.9266	19.9823	14.8465	16.2192	12.2129	20.7682	11.0291	28.3261
GRMZM2G093753_T01	0.101561	0	0	0.195925	0	0	0.248659	0.0756433	0.37553	0	0	0	0	0	0	0	0	0
GRMZM2G380195_T07	6.64377	3.22315	2.99368	1.13538	7.89655	0.515899	0.64088	0.104403	0	4.09947	2.67818	4.28924	3.75366	5.31596	5.473	4.72737	13.1491	2.97186
GRMZM2G116840_T01	0.771969	1.37633	1.45532	3.84482	7.362	9.68262	8.50186	6.96598	2.60308	0	6.52688	1.67105	0.865869	1.99097	2.38104	0.529517	0.380993	4.25773
GRMZM2G122787_T04	0.20343	1.90209	0	25.887	0	1.86546	3.36743	37.9308	53.1488	131.492	0	0	0	0	0	0	0	12.1077
GRMZM2G168752_T01	2.26815	9.07249	7.56255	0.497518	0	0	0	0	0	0	2.15805	7.32206	5.07936	0	3.04037	3.94645	0	0
GRMZM2G175870_T05	0	0	0.427893	0	0	0	0	0	0	0	0	0	0	0	0	0	0	0
GRMZM2G111696_T03	15.214	8.19857	5.30988	3.63375	10.1048	2.70746	3.14382	4.12098	10.1584	6.44526	2.36467	2.97916	2.73572	3.85835	2.07546	13.6189	10.7841	14.2507
GRMZM2G116185_T01	0	0.255095	0.409216	1.56074	0	0.0113441	0.29154	0.93631	0.091793	0.150318	0	0	0	0	0	0	0	0
GRMZM2G091047_T01	0	49.0044	24.8185	0	0	18.5639	11.2827	0	0	0	15.9645	0	0	0	0	0	0	0
GRMZM2G145655_T01	0	169.219	28.3621	61.1616	0	0	0	166.95	130.245	139.036	29.2219	0	0	0	0	0	0	0
GRMZM5G842555_T01	1.18311	0.898105	1.13191	0.0752138	2.3954	0.678404	0	0.512287	0.36952	0	0	0	0	0	0	0	1.55972	1.70797
GRMZM2G051374_T05	8.82559	4.62908	8.26575	4.27892	4.19485	3.07428	2.92778	3.07881	1.36077	3.34116	2.50355	3.64438	4.46171	6.09539	5.7882	7.04236	5.62605	7.26119
GRMZM2G168431_T01	0	30.7295	15.6574	0	0	0	11.0945	0	3.2417	3.8035	1.95593	3.60167	0	0	0	0	0	0
GRMZM2G330792_T01	6.18562	7.29725	4.58927	4.70705	0	0	11.2677	2.27857	9.2909	1.61968	0	0	0	0	0	0	0	0
GRMZM2G152877_T01	89.4339	42.8412	35.6567	104.689	32.1088	81.8449	82.7918	178.504	188.656	148.167	78.0351	85.6782	68.4221	73.4944	68.7537	64.0813	54.4856	49.3572
GRMZM2G153648_T10	3.81255	1.15034	7.2401	0.192102	0	3.31694	3.45508	0.929395	0.0885913	0.0869921	1.3181	0.419907	1.73492	2.18018	8.01325	7.42265	8.30714	8.49668
GRMZM2G096600_T02	44.1951	15.9626	25.9281	4.67722	11.0493	12.1652	9.20714	10.7485	6.69164	7.57722	40.9683	34.7367	34.0084	24.0483	23.8631	19.1398	11.9879	29.7186
GRMZM2G702279_T01	0	0	0	0	0	0	0	0	0	0	0	0	0	0	0	0	0	0
GRMZM2G040230_T02	8.00571	2.0296	6.96116	0	27.4538	0	1.01071	0	0	0	12.692	17.5588	3.17417	18.0855	27.7074	10.6343	14.0728	20.472
GRMZM2G143204_T03	3.57735	18.0937	1.84513	9.45047	0	0	15.1205	59.7326	18.6937	30.2456	5.19432	10.0135	18.6703	9.44342	0	2.2815	0	0
GRMZM2G046681_T02	23.9027	3.93449	31.1386	546.165	87.0153	234.812	349.81	372.317	132.512	204.987	10.1026	8.15659	6.26112	10.5443	2.76375	5.59561	7.81269	15.7119
GRMZM2G456132_T01	13.5271	4.68951	5.18806	20.8752	7.07157	11.8144	15.2863	9.24415	3.18331	6.9324	6.30701	9.01468	12.025	14.505	17.4499	17.8053	11.1717	12.0464
AC185108.3_FGT010	0	0	0	0	0	0	0	0	0	0	0	0	0	0	0	0	0	0
GRMZM2G007055_T04	0	19.0768	42.9811	22.4227	33.5549	142.711	79.328	4.47107	11.899	10.0656	26.6716	7.78969	16.7626	21.6959	2.20283	2.25293	53.0572	0
GRMZM2G125648_T01	13.7027	330.988	770.342	0	84.7419	0	0	0	0	0	216.408	332.147	401.922	373.996	689.785	602.649	685.234	1305.1
GRMZM2G052423_T01	31.4403	110.708	75.6725	3.47837	29.4905	18.2556	19.3011	14.8037	5.27177	0	252.851	176.684	120.961	76.8716	110.062	70.9574	42.8777	90.5617
GRMZM2G086952_T01	0	0.996383	0	0	0	0	0	0	0	0	0	0	0	0	0	0	0	0
GRMZM2G054136_T02	0.0769231	0.0434521	0.0193294	0.0964801	0.483986	0.477813	0.604488	0.0370008	1.46849	0.646023	0.0755892	0.024629	0.0853268	0.178667	0.0408904	0.112318	0.258563	0.18968
GRMZM2G329033_T02	0.750161	1.24375	3.18563	2.31106	10.3474	1.22917	1.54633	6.06395	1.36046	9.99672	2.80927	3.88992	3.4185	0.597694	1.85825	3.20529	13.8895	4.80168
GRMZM2G082801_T01	0	0	0	0	0	0	0	0	0	0	0	0	0	0	0	0	0	0
GRMZM2G119809_T03	18.742	5.96332	28.7686	13.6005	8.30161	14.385	15.7407	14.3015	13.5675	28.5577	10.0275	34.969	45.3703	22.4943	39.7254	62.5376	66.9361	14.2175
GRMZM2G031536_T01	6.215	3.52788	5.92674	46.409	0	10.9465	32.8677	57.8693	54.1545	57.6109	5.84367	5.42454	6.41852	8.95496	11.4619	7.304	7.2843	8.78195
GRMZM2G181236_T01	27.6618	72.1681	6.0864	146.958	0	22.162	118.003	436.369	269.627	385.603	1.22256	0	6.43536	2.26929	0	2.7303	0	0
GRMZM5G848205_T03	0	0	0	0	0	0	0	0	0	0	0	0	0	0	0	0	0	0
GRMZM2G105971_T01	8.71875	2.05262	14.7947	10.2059	14.8891	7.43808	15.118	13.3593	13.1888	6.29187	4.26731	11.3229	13.3438	21.4604	9.19486	12.8532	9.15543	18.0146
GRMZM5G869311_T01	0	0	0	0	0	0	0	0	0	0	0	0	0	0	0	0	0	0
GRMZM2G137868_T04	0	0	0	31.9516	0	9.56391	2.45556	50.9502	21.3298	102.074	0	0	0	0	0	0	0	0
GRMZM2G142030_T02	8.49747	1.0149	3.58086	7.00982	1.77457	11.9199	5.63358	4.40607	7.73635	3.02898	1.00292	3.13289	1.64379	2.05159	2.7993	8.19426	7.75907	6.92975
GRMZM2G426046_T01	9.23002	285.692	1.20399	18.9199	19.2561	48.8065	111.853	388.598	69.2005	47.683	5.71387	18.2988	10.8465	6.25947	0	0	0	0
GRMZM2G149175_T03	9.17476	5.20497	6.00967	7.14318	0.9354	10.5245	19.4361	3.95382	5.20408	3.62289	12.7077	5.38552	7.51861	11.4685	8.8926	7.16349	6.85861	5.1891
GRMZM2G168214_T02	6.45942	6.88969	16.1634	6.75249	1.45583	0.555623	0.69045	1.72179	1.16089	3.60241	11.0653	4.92587	1.10382	1.39611	0	0	0	0
GRMZM2G094716_T01	0	0	0	0	0	0	0	0	0	0	0	0	0	0	0	0	0	0
GRMZM2G453919_T01	0.0358813	0	0	0	0	0	0	0	0	0	0	0	0.25353	1.17248	0.0634043	0.983639	1.71598	0
GRMZM2G178859_T01	31.9374	41.4353	24.8538	51.9492	35.3712	23.6318	22.876	36.4989	31.2014	15.724	37.4781	42.5661	35.5575	38.7102	37.4824	42.0187	23.7565	25.0232
GRMZM5G879737_T01	1.68788	7.99345	0.905025	2.48907	5.37863	8.56212	13.945	3.0401	19.9664	4.13669	0.767825	1.74609	0.835868	2.36701	1.40516	1.07406	13.4432	3.6911
GRMZM2G037104_T02	140.876	133.447	59.6365	54.647	5.031	4.96889	20.841	26.411	2.13265	3.06655	99.0677	140.221	143.529	96.6283	213.234	165.402	15.6079	13.1452
AC199820.4_FGT006	28.1585	0	0	0	0	0	0	0	0	0	650.086	348.452	136.047	166.609	255.979	87.5576	128.569	0
GRMZM2G039359_T03	26.0082	27.0863	24.4177	35.4263	13.3345	18.3978	15.677	19.1163	20.5488	17.1942	29.8776	32.5942	43.7755	33.3377	57.8246	51.212	59.2256	24.1821
GRMZM2G022308_T01	46.8945	71.0383	55.1438	8.71977	61.1357	47.3704	36.0835	36.1197	13.3956	18.2976	85.7027	80.1047	72.8253	88.749	102.198	91.9861	94.0586	36.4618
AC191589.3_FGT003	0	0	0	0	0	0	0	0	0	0	0	0	0	0	0	0	0	0
GRMZM2G081685_T01	0.295605	0	0	0.8708	0	0	0	0	0	0	0	0	0	0	0	0	0	0
GRMZM2G067985_T03	6.21126	8.16926	13.6312	3.32512	31.9205	6.77346	5.65296	12.1007	13.917	4.96984	11.4126	10.4375	10.0237	8.91272	11.1627	9.03359	8.98194	6.95989
GRMZM2G324478_T01	43.1734	0	0	230.051	94.7457	240.665	258.659	264.288	151.41	202.405	11.8389	0	0	0	0	0	0	0
GRMZM2G160730_T01	0	0.847752	21.7021	1.55983	0	0	1.371	0	0	0	0	0	0	0	0	0	0	0
GRMZM2G067587_T01	3.21254	2.039	1.82451	3.98431	0	0	0	0	4.02657	1.59351	0	0	0	0	0	0	0	0
GRMZM2G082792_T01	2.68467	265.619	86.9991	100.342	164.133	377.834	609.399	165.775	20.8403	9.75368	47.8711	21.6981	8.41807	0	0	0	0	0
GRMZM2G156162_T05	1.60492	5.44547	4.52835	8.70422	2.20712	7.94756	3.62262	6.76406	4.64236	3.2877	5.75684	1.58637	3.90098	2.67364	0.286383	0.92737	1.97818	3.85433
GRMZM2G170499_T01	0	0	0	0	0	0	0	0	0	0	0	0	0	0	0	0	0	0
GRMZM2G439773_T01	0	0	0	0	0	0	0	0	0	0	0	0	0	0	0	0	0	0
GRMZM2G179505_T04	1.6208	13.5059	6.68586	11.1366	14.6323	13.5346	7.08206	7.17486	4.47183	8.02436	3.16933	15.3353	11.6499	20.1097	19.1591	17.7956	1.89763	7.16939
GRMZM2G126018_T01	0	4.93355	12.6428	0	0	5.51436	2.81439	0	0	0	0	0	0	0	0	0	0	0
GRMZM2G173321_T01	11.0425	3.30967	6.00797	1.41547	0	0	0	2.97281	0	0	3.66842	2.12458	1.70086	3.43723	8.77036	5.86743	4.72392	8.80324
GRMZM2G099691_T01	0	0	0	0	0	0	0	0	0	0	0	0	0	0	0	0	0	0
GRMZM2G082874_T01	108.841	45.6997	30.8374	113.283	43.7067	53.6109	70.2659	105.271	204.413	99.8766	43.521	75.3069	53.2699	59.8138	32.0794	39.525	77.9459	51.989
GRMZM2G090935_T02	4.77365	24.9368	33.636	12.2556	14.0371	13.7372	11.251	1.05884	0	0	18.3681	32.0905	8.93585	9.92651	7.8082	9.40592	16.2904	44.1581
GRMZM2G169316_T02	49.1349	31.6714	32.4701	23.7438	21.5463	28.0764	24.8151	27.1848	9.93457	14.3815	29.1075	25.8875	30.2153	32.0143	31.5401	31.6468	20.0293	38.9286
GRMZM2G041352_T01	0	11.9996	8.35229	0	0	0	0	0	0	0	14.1191	0	0	0	0	0	0	0
GRMZM2G351018_T01	67.5594	66.5553	61.3447	73.5273	98.5842	85.2573	86.4828	53.5007	61.9181	44.1489	81.6115	68.1308	56.9006	65.4586	52.1683	57.2126	35.4527	69.1907
GRMZM2G135547_T05	27.7417	30.6969	8.10685	0	1.38788	1.92232	0	0	0	0	10.5821	7.66106	5.99065	6.69865	8.1852	13.8283	1.47479	10.5766
GRMZM2G044992_T01	0	0	4.33961	7.29458	0	0	2.19293	0	0	2.21449	0	0	0	0	0	0	0	0
GRMZM2G081907_T01	2.6333	0.129933	1.55719	21.7609	4.83491	64.7965	89.8691	0.76827	0	0	4.09202	0.960823	0.636343	1.18752	0	0	0	0
GRMZM2G111394_T01	0.831083	15.2559	0	22.1724	0	33.7529	58.7758	121.095	41.3102	29.9658	0	0	0	0	0	0	0	0
GRMZM2G146118_T01	19.7771	21.9861	13.6988	23.7674	30.9642	26.1861	39.1071	55.2676	36.455	16.5763	38.583	32.8519	35.7519	20.3474	31.8928	27.4062	17.5886	35.4126
GRMZM2G126471_T02	303.896	105.318	83.3788	321.931	49.1532	106.876	176.89	310.654	570.52	360.075	92.8677	95.6042	104.568	102.915	87.3576	111.978	98.1749	71.3073
GRMZM2G044377_T01	6.16392	21.5687	4.46152	0	0	0	0	0	0	0	0	0	0	0	0	0	0	0
AC194273.3_FGT006	0	0	0	0	0	0	0	0	0	0	0	0	0	0	0	0	0	0
GRMZM2G159013_T01	368.331	89.5168	56.437	146.862	57.4115	54.2056	50.829	76.8437	81.6125	109.136	117.225	109.909	129.732	146.379	115.134	142.153	158.241	56.4844
GRMZM2G026892_T04	2.64884	116.974	20.1032	7.72433	60.3326	96.671	68.4841	44.9003	32.9807	20.982	20.812	9.9973	2.97506	3.11334	0	0	0	8.8447
GRMZM2G451876_T01	0	0	0	0	0	0	0	0	0	0	0	0	0	0	0	0	0	0
GRMZM2G386824_T02	15.9948	19.7925	41.2991	5.05453	65.7131	18.7864	13.7875	9.98804	12.5092	39.2664	39.7165	24.3128	62.3153	32.9321	52.5844	48.0147	34.9927	93.1163
GRMZM2G075828_T01	0.187408	9.36438	5.65765	0	0	1.79143	2.25498	0	0	0	0	0	0	0	0	0	0	4.31246
AC212575.3_FGT002	0.56273	0.464498	0	0	0	0	0	0	0	0	0	0	1.7756	0	0	0	0	0
GRMZM2G123503_T03	1.07234	3.05109	3.23372	0.411297	6.39952	0.0288504	0	0.112863	0	0	3.67811	2.12936	3.30215	4.88853	11.1176	5.87319	0	0
AC231226.2_FGT001	0	0	0	0	0	0	0	0	0	0	0	0	0	0	0	0	0	0
GRMZM2G306328_T01	0	2.70023	0	1.00969	0	0	0	0	0	0	0	0	0	0	0	0	0	0
GRMZM2G134279_T01	0.753863	15.5685	0.827315	0	0	0	1.92905	4.53997	0	0	0	0	0	0	0	0	0	0
GRMZM2G450424_T01	7.96707	8.31097	9.19934	359.282	11.2525	16.1208	11.3935	78.2434	208.848	215.085	6.59677	2.49987	5.03606	11.025	15.0334	11.6664	17.8187	2.31198
GRMZM2G141535_T02	10.2989	96.3725	17.3951	0	0	18.5031	17.7598	0	0	0	1.29331	6.39894	11.8167	8.88807	0	1.93126	0	8.11035
GRMZM2G018417_T06	46.6006	53.5634	35.5054	23.3618	11.9641	17.632	47.6411	79.3501	22.3985	66.1501	31.8125	22.0592	12.5145	9.88925	17.6277	3.75356	0	30.6664
GRMZM2G135029_T03	0	0.425688	0	565.254	0	0	16.4336	129.647	131.118	86.8513	0	0	0	0	0	0	0	0
GRMZM2G121996_T01	35.0885	36.5846	29.2435	44.4454	45.9643	35.8683	35.0123	33.283	46.2834	40.4844	59.014	41.2588	41.3587	32.262	26.0569	23.3796	3.6991	57.7905
GRMZM2G006329_T01	46.0675	34.0872	31.5724	19.8399	32.4139	30.1332	23.0799	28.1287	29.201	35.2307	51.573	30.8058	39.835	46.0354	26.6555	34.5108	34.4668	29.0615
GRMZM5G854613_T01	667.909	554.661	230.122	188.849	279.025	223.105	265.59	330.051	472.367	549.254	547.008	579.138	608.441	655.578	719.331	709.544	627.316	244.177
GRMZM2G142640_T03	1117.91	2621.37	1970.65	1021.28	647.822	541.466	605.757	497.037	594.516	799.241	512.771	677.777	1222.55	859.765	1672.06	1481.68	3685.58	2707.33
GRMZM2G076327_T01	0	0	0	0	0	0	0	0	0	0	0	0	0	0	0	0	0	0
AC233855.1_FGT003	2.01121	0.822833	1.10463	1.16264	0.668841	0.250375	0	1.28428	0	0	0.814174	1.27081	1.35785	1.08634	1.671	1.6431	1.41488	0.88115
GRMZM2G527250_T01	0	0.477342	0.954677	0	0	0	0	0	0	0	3.59192	0	0	0	0	0	0	0
GRMZM2G124701_T02	25.5912	19.6598	9.66314	14.088	10.448	10.0587	37.5286	30.0725	14.0746	2.04297	5.64245	1.79154	9.44467	5.31651	9.14507	16.0344	24.8134	3.59092
GRMZM2G047384_T04	0.00916543	3.40567	2.23576e-08	0	0.00853169	1.94933e-08	16.5493	0	0	0	0.00710138	0.699746	0.748656	0.206314	0	0	0	0
GRMZM2G174738_T02	142.037	71.8307	53.4152	100.754	59.201	33.2771	29.013	17.921	16.3769	56.0788	16.5614	18.7973	59.146	20.1589	27.68	42.86	240.255	11.6591
GRMZM2G025340_T01	17.0407	24.2271	20.6273	14.5194	13.5954	15.3404	3.39524	24.3578	17.7416	23.1023	18.8591	39.548	33.8493	31.8401	39.3406	34.6722	26.4311	21.2343
AC233942.1_FGT001	147.621	162.619	104.254	63.8533	172.162	240.92	228.364	247.018	205.58	193.689	246.884	215.367	158.464	142.544	88.5678	65.5215	102.409	77.1771
GRMZM2G446313_T01	31.3292	65.0933	35.3412	44.7723	50.7855	72.9527	72.3389	80.0517	44.7718	46.8222	80.5702	41.6572	29.8143	27.4053	10.4214	4.26439	0	59.1441
GRMZM2G084606_T02	119.435	63.746	82.4294	76.4109	44.1444	57.2587	58.7637	54.8245	88.529	53.286	78.1585	89.5042	115.899	105.039	105.305	121.133	80.9228	79.9766
GRMZM2G078218_T01	0	0	0	0	0	0	0	0	0	0	0	0	0	0	0	0	0	0
GRMZM2G021223_T04	9.18108	5.73821	8.09215	8.30281	20.3964	22.1249	15.907	17.1927	33.5259	26.097	14.4856	10.5474	13.5794	15.901	15.8983	11.0397	18.2026	18.2305
GRMZM2G428233_T01	0	0	0	0	0	0	0	0	0	0	0	0	0	0	0	0	0	0
GRMZM2G331811_T03	26.5581	0.115229	0.226958	0	1.51622	1.36342	0.66074	0.24383	0.306839	0.709844	0.678127	3.71883	0.787676	3.60404	4.92524	1.95536	4.75921	0.0308746
GRMZM2G050435_T02	99.3085	30.1584	31.09	51.4211	126.857	33.2052	16.7285	22.4169	48.7475	23.7132	38.1921	33.3223	64.598	52.228	37.7631	58.104	152.407	47.8936
GRMZM2G082642_T02	9.20473	3.32553	8.71541	4.51048	10.2098	6.89961	8.06362	3.1646	15.5282	18.6187	1.4055	3.3604	2.72672	37.941	66.7575	46.5275	9.60248	13.2037
GRMZM2G316275_T01	0	0	33.8724	4.92633	200.674	74.1719	29.8035	0	0	0	17.4648	0	0	0	0	0	0	0
GRMZM5G815369_T01	2.29239	2.5425	1.79506	4.33081	14.2175	7.97969	10.6269	9.59538	9.48473	12.7834	2.52069	10.6561	5.92855	1.86684	7.0973	7.08785	6.14186	11.114
GRMZM2G326472_T02	23.8835	28.3533	20.9265	5.6157	28.9609	24.5442	12.1255	4.1163	15.8237	12.5598	32.7367	38.7792	43.2527	147.416	79.1098	106.709	30.3114	50.7694
GRMZM2G072865_T02	7.98724	6.42256	5.42388	40.6369	4.91816	6.34993	6.81071	49.2661	20.4065	26.941	2.78116	2.09528	0.723984	3.79477	5.2419	0.53079	0	1.50638
GRMZM2G152963_T01	101.98	156.212	97.6212	62.5298	160.395	139.868	112.926	123.97	150.023	118.081	210.08	282.074	307.82	364.975	396.224	523.533	333.623	106.769
GRMZM2G011303_T01	0	0	0	0	0	0	0	0	0	0	0	0	0	0	0	0	0	0
GRMZM2G079668_T02	26.0818	12.959	15.9938	412.102	76.4603	52.0428	30.1844	64.0174	68.395	56.3726	6.22678	6.75378	13.8646	20.2872	35.0523	34.1501	75.3407	54.209
GRMZM2G180406_T01	85.2773	57.923	67.2392	26.3972	246.153	211.872	104.211	44.3257	17.7435	21.5832	44.3312	32.9568	36.169	117.238	25.3572	65.0259	153.846	52.8002
GRMZM2G074906_T01	15.4689	8.23591	9.23156	8.35485	14.8587	23.046	29.0364	28.6545	17.5362	25.0882	29.1488	40.0807	29.1258	30.8506	39.1654	32.6338	4.03037	1.47741
GRMZM2G094328_T01	0	13.4873	1.15708	0	0	6.93123	22.7586	0	8.52247	0	0	0	0	0	0	0	0	0
GRMZM2G106042_T04	5.94375	5.57039	8.73056	5.11553	0	2.13468	1.19541	0	2.44148	2.33919	7.32367	9.90664	14.0382	6.79875	32.4453	16.9108	4.29504	35.7352
GRMZM5G879749_T01	10.4854	0	100.573	10.9919	33.7648	3.05367	0	0	0	0	10.7109	7.89357	22.6419	4.63971	2.99755	0	0	280.43
GRMZM2G005251_T04	4.19752	15.4138	15.9519	9.95181	14.7971	9.38189	16.1728	14.6183	8.71655	18.1079	12.164	15.5768	43.1169	13.097	1.22516	23.0644	33.8482	14.154
GRMZM2G061018_T02	14.9546	15.7406	13.0946	4.92435	11.549	8.56192	4.60769	7.26954	0	6.21479	16.5386	12.9327	19.3305	16.5185	18.2739	21.7008	13.9903	11.0535
GRMZM2G071630_T02	1771.72	1991.56	522.791	195.093	1200.87	477.211	445.726	135.825	20.2067	38.66	1700.32	6321.98	10492.6	10683.2	14154.6	16766.1	20004.1	2504.01
GRMZM2G365774_T01	36.3659	139.607	37.3456	64.0552	7.11843	3.92597	8.24837	26.1471	0	0	71.4095	36.4924	18.2133	12.0027	0	0	0	0
GRMZM2G126302_T01	22.4677	0	0	0	0	0	0	0	0	0	51.9146	100.027	150.45	341.217	217.782	235.894	744.097	6.5625
GRMZM2G301885_T02	0	26.6595	124.882	1518.52	82.3778	461.81	692.1	860.912	1385.97	1184.76	141.079	42.4506	39.5058	28.9079	0	0	0	4.09767
AC204887.4_FGT003	0.601467	0	0	0	0	0	0	0	0	0	0	0	0	0	0	0	0	0
GRMZM2G060943_T02	29.3188	28.945	39.2094	0.854543	0	3.70251	4.74681	3.69546	0	0	7.62537	3.66731	4.52562	4.49208	2.53406	1.09369	0	20.295
GRMZM2G006965_T01	49.4926	44.3494	38.6972	42.4158	53.5517	61.0564	42.5169	48.7999	51.9587	52.5228	45.4232	50.9145	36.1619	48.4133	63.4327	45.8092	44.0675	60.8974
GRMZM2G000608_T01	5.71985	22.24	85.9897	0	4.24717	0	0	0	0	0	18.3206	24.8446	36.3432	34.1835	62.4335	46.7555	47.1116	294.706
GRMZM2G090528_T02	2.63527	0	13.9543	0.335583	0	0	0	1.36747	0	0	8.45583	7.2378	4.74944	3.42885	0	0	0	19.6542
GRMZM2G124254_T01	127.872	48.1604	56.0035	77.0165	38.3264	43.659	38.9824	58.6488	61.6082	68.222	72.2675	97.3399	110.09	108.496	139.427	152.56	101.275	103.081
GRMZM2G000254_T01	0.840273	21.0606	37.5327	1.14296	0	11.6531	10.7838	0	0	0	0	1.4913	0	0	6.21729	0	0	44.6638
GRMZM2G068149_T01	204.302	25.4647	26.7626	47.8578	15.5808	42.4977	66.1033	33.3478	89.1478	81.5098	38.6041	44.4663	61.0866	56.6064	50.0364	58.1991	76.9042	56.702
GRMZM2G044388_T02	42.5691	10.6137	11.4575	26.724	14.3368	26.0121	24.6049	9.44968	17.2941	28.4522	16.2529	27.3847	17.8264	15.8611	31.9409	33.1329	75.2096	47.2179
GRMZM2G082480_T01	0.133793	0.1379	0.363165	0	0	0	0	0	0	0	0	0	0	0	0	0	0	0
GRMZM2G102502_T01	182.783	73.4208	40.4847	268.251	39.0949	46.6206	58.716	81.6673	94.3394	85.7875	50.1763	67.1714	77.0017	72.7281	82.6346	83.2041	97.1855	31.2882
GRMZM2G152135_T07	91.2517	0	0.666158	913.17	0.415362	52.9282	76.0691	18.6204	16.5429	7.9257	5.14247	12.8381	25.9237	112.272	35.5254	99.8288	51.973	0.069368
GRMZM2G035298_T02	141.876	70.8508	53.8775	79.3246	30.5503	28.2293	30.5203	27.6418	47.0756	34.5532	83.0145	67.9569	79.8044	76.6459	61.6113	87.7791	91.0849	33.2639
AC194321.3_FGT009	0	0	0	0	0	0	0	0	0	0	0	0	0	0	0	0	0	0
AC209768.3_FGT016	0	0	0	0	0	0	0	0	0	0	0	0	0	0	0	0	0	0
GRMZM2G449274_T02	34.9152	31.3887	30.5872	154.589	16.6651	3.44473	4.85968	78.5289	215.318	85.1959	36.1072	254.221	27.5035	151.743	0.570636	215.978	286.049	0.0758388
GRMZM2G071928_T01	0	0	0	0	0	0	0	0	0	0	0	0	0	0	0	0	0	0
GRMZM2G308570_T01	21.4194	23.1417	30.9587	36.4857	9.51078	7.32016	8.26609	22.4334	36.7755	26.724	29.7063	15.4799	18.5147	9.34968	22.7136	9.8392	0.486262	23.9666
GRMZM2G040263_T01	0	0	0	0	0	0	0	0	0	0	0	0	0	0	0	0	0	0
GRMZM2G149091_T01	0	0.110455	0.287494	2.2089	1.18545	1.24501	1.15467	2.5456	0.54422	0	0.664405	0	0	0	0.159029	0	0	0
GRMZM2G029242_T02	47.1205	18.3186	8.40925	23.1518	19.1515	31.215	12.9891	23.3969	20.6589	17.1541	17.743	22.3129	8.30692	18.8478	8.03444	5.78953	4.89515	24.8509
GRMZM2G429540_T02	26.2926	20.4901	5.91887	2.04642	10.9655	19.6086	20.0863	3.62052	1.79119	6.33227	1.81958	1.59568	1.26258	0	0	0	0	0
GRMZM2G098819_T01	480.397	406.758	267.888	411.556	214.881	204.809	238.759	438.265	401.351	321.051	543.532	481.344	568.903	601.159	389.62	590.957	570.323	173.824
GRMZM2G150356_T01	11.146	42.8647	27.2243	18.4745	12.4463	11.1631	13.1914	28.1811	13.4805	20.6169	10.0363	15.0887	12.8366	9.55028	17.8331	15.1767	9.35672	61.4616
GRMZM2G097040_T01	322.783	837.037	445.634	798.644	392.919	457.216	456.869	456.244	481.68	421.038	590.22	656.668	810.57	708.698	955.195	1028.27	840.463	548.167
GRMZM2G086484_T03	2.09971	0.57828	2.31331	3.26685	4.18261	9.44814	12.2719	17.984	4.44781	5.74923	1.37528	5.73645	1.8674	11.7658	4.22897	3.17219	2.55643	15.2331
GRMZM2G037204_T04	3.01482	19.1231	2.76088	5.80697	23.0825	33.7722	21.4837	34.8672	11.7066	8.8959	3.40907	1.55711	8.14031	3.43328	10.5428	5.10244	7.11387	2.71777
GRMZM2G110066_T01	0.0786128	0.0301912	0.028166	0.14493	0	0	0	0	0	0	0	0	0	0	0	0	0	0
GRMZM2G099097_T05	0.389547	0	115.314	70.81	0	0	0	0	0	0	0.770397	0	0	4.93168	0	0	0	300.245
GRMZM2G444808_T01	96.2409	39.4371	68.3834	22.7198	42.1261	38.3236	32.8621	34.4947	20.2272	18.3934	56.9928	80.4949	92.5565	94.4777	103.587	112.792	101.099	116.34
GRMZM2G006745_T06	30.7856	34.6639	11.507	21.607	44.2398	50.0235	32.0206	69.8056	28.3516	12.4788	16.8358	11.1158	26.5156	4.93436	12.2367	10.0332	10.1124	3.56972
GRMZM2G120816_T03	2.24218	0.496472	0.66996	0.843411	1.37379	2.16386	4.31339	2.15701	10.3776	4.57317	0.939251	2.12991	0.794704	0.759765	1.47289	0.642967	5.98636	6.07252
GRMZM2G118597_T03	11.8057	1.43232	4.65961	62.0956	9.48267	5.79096	5.42954	17.2663	6.54097	9.13111	6.68959	0.777902	1.21232	4.28943	1.69795	0.858813	0	13.3978
GRMZM2G034083_T01	489.535	880.022	480.909	602.647	509.499	536.325	569.984	259.083	263.355	293.309	806.84	741.733	674.066	551.829	749.433	647.482	357.265	345.199
GRMZM2G058923_T01	78.3304	161.958	180.783	185.254	68.7066	103.672	107.702	76.5949	50.6087	50.3497	137.778	201.651	291.569	236.718	453.174	498.813	332.786	271.773
GRMZM2G053239_T01	26.8586	22.2841	36.1815	21.1075	23.2512	25.5034	29.7729	28.2223	27.0623	15.0699	57.1084	58.7575	62.0129	69.5886	80.405	73.668	50.6054	39.752
GRMZM2G700163_T01	0	0	0	0	0	0	0	0	0	0	0	0	0	0	0	0	0	0
GRMZM2G062885_T01	0	0	7.91907	724.368	138.486	181.492	203.656	96.7222	103.266	129.56	0	0	0	0	0	0	0	0
GRMZM2G332548_T01	29.304	42.5272	23.6079	14.4916	18.4022	18.1996	14.5839	16.7955	6.70803	6.29955	73.0002	69.3447	96.8252	105.897	93.5576	105.856	101.936	43.9423
GRMZM2G032865_T01	0	0	114.704	0	11.1416	5.6008	0	0	0	0	0	0	0	0	0	0	0	328.577
GRMZM2G310306_T01	0	0	0	0	0	0	0	0	0	0	0	0	0	0	2.61693	0	0	0
GRMZM2G010775_T01	52.28	34.726	40.7259	32.4443	36.5486	42.3093	36.2795	77.741	48.3414	54.4711	45.6701	48.5225	39.2157	35.6844	43.569	31.532	27.7008	57.8364
GRMZM2G441029_T01	0	0	0	24.6265	0	0	6.58497	110.891	173.186	129.033	0	0	0	0	0	0	0	0
GRMZM2G042253_T01	0	0.209372	2.04651	782.877	53.4265	105.555	84.8946	1.39551	28.8007	45.957	0	0	3.27033	9.64415	0	6.49012	13.228	0
GRMZM2G005815_T02	0	0	0	0	0	0	0	0	0	0	0	0	0	0	0	0	0	0
GRMZM2G078033_T02	2.25598	0.162983	1.71042	2.84549	18.4532	13.7659	5.07906	19.3025	14.0476	1.2091	0.388903	5.47096	6.1295	0.547977	3.44308	0.500111	14.4641	4.52816
GRMZM2G061996_T03	2.56434	2.0814	5.19572	0	4.11987	2.06955	0	0	0	0	8.54323	3.72546	5.08783	3.47569	15.0114	7.44337	23.7005	12.6923
GRMZM2G516883_T01	0	0	0	0	0	0	0	0	0	0	0	0	0	0	0	0	0	0
GRMZM2G479125_T01	279.72	537.159	300.276	159.987	645.382	884.851	509.32	190.191	181.006	349.278	644.393	350.849	422.955	326.146	227.495	267.514	233.009	175.9
GRMZM2G139643_T01	0.349384	0.224609	0.173078	18.3737	0.460799	1.76574	2.25264	3.42891	2.45103	2.39208	0.0266679	0.607602	0.247824	2.01347	0.107084	0.021319	0.179715	0.081127
GRMZM2G005825_T01	0	0	0	0	0	0	0	23.7611	0	9.42653	0	0	0	0	0	0	0	0
GRMZM2G703749_T03	4.7193	4.32587	6.21136	1.98952	0.0463171	0.124558	4.8932	1.80607	1.49633	1.72666	0.976503	5.84706	1.08707	1.57878	3.65156	1.20981	0.441773	2.59204
GRMZM2G156517_T02	1.60393	29.9071	4.4786	9.65864	21.5254	17.97	24.851	73.3097	14.2759	7.74015	11.503	10.1764	20.7035	9.02854	21.1938	22.0109	25.5278	1.74804
GRMZM2G102471_T01	4649.99	1992.63	2112.26	2191.7	990.476	792.918	760.732	1097.13	1013.06	1229.23	1640.69	2561.11	3288.81	3600.01	3636.06	4062.91	4331.7	1565.55
GRMZM2G116292_T03	871.104	1819.88	1235.97	281.462	167.341	214.773	210.547	189.442	214.591	182.034	851.636	1002.47	1221.02	761.92	1963.99	1768.27	1089.63	1311.6
GRMZM2G153232_T01	1.85978	8.6336	0.842696	1.3122	0.707355	0.308841	1.65865	0.855149	0	0	0.169665	0	0.340713	0.101453	0.260823	0.278453	0	0
GRMZM2G348582_T01	13.2894	27.3714	19.7151	31.1997	22.2409	18.7019	21.3964	38.1882	46.7694	38.9193	27.0465	26.2358	34.0497	41.725	34.6083	39.8392	31.8914	15.1958
GRMZM2G061444_T01	2.66634	1.88048	0.502622	0.424733	0.531377	0.968567	0.24388	0	0	0.34	1.19444	0	1.32063	4.35928	0.139353	2.55506	1.02429	0
GRMZM2G048281_T02	45.421	89.5481	50.1921	98.7754	115.15	183.113	240.279	151.973	105.374	106.413	88.0382	44.1511	31.8238	21.678	7.87411	3.70526	0	44.1798
AC213600.3_FGT004	0	0	0	0	0	0	0	0	0	0	0	0	0	0	0	0	0	0
GRMZM2G097691_T01	2.37681	4.50709	3.87695	0.301301	0	0	0	0	0	0	0	0	0	0	0	0	12.6645	8.06256
GRMZM2G171229_T01	0	2.68737	8.35449	0.774142	0	0	0	2.23511	0	0	0	0	0	0	0	0	0	0
GRMZM2G074270_T01	81.2711	38.5828	27.7013	33.7859	66.8552	69.4286	82.0414	30.1187	20.1998	18.2577	24.5054	54.4639	107.832	109.77	145.208	138.116	201.506	44.0215
GRMZM2G077897_T01	70.2853	48.388	22.2108	49.8248	30.4655	41.3831	78.241	55.0302	46.8645	51.1412	38.1987	38.3949	39.9024	48.251	33.5541	38.2109	35.2426	11.6996
GRMZM2G046748_T02	54.8919	112.38	115.031	60.3504	80.943	77.7052	55.5193	16.797	12.0811	36.0198	107.449	207.737	305.211	267.162	354.549	459.881	401.476	249.421
GRMZM2G106363_T02	9.35992	0	0	0	0	0	0	0	0	0	0	0	0	0	0	0	0	0
GRMZM2G167875_T01	19.2381	13.5821	25.1058	2.80315	3.73189	13.9468	3.55844	10.0497	0.630363	1.38421	28.2716	21.0046	35.7123	33.0772	35.0637	57.6034	29.7172	53.1975
AC210204.3_FGT002	334.613	714.116	319.526	387.252	318.239	845.821	982.877	1265.01	482.669	704.568	159.984	158.105	238.657	306.805	142.027	108.894	215.289	994.86
GRMZM2G310674_T02	13.0786	7.21079	17.689	0	3.18492	0	0	0	0	0	15.6029	12.0244	7.09017	9.83633	20.0831	14.005	2.90672	18.8832
GRMZM2G076962_T01	0.0429908	1.42157	3.09069	6.98162	1.51293	2.21153	0.177008	3.2152	4.9524	5.13088	2.99554	2.2063	2.62641	6.42318	0.200536	3.20876	6.57914	9.50431
GRMZM2G074238_T06	13.7872	1.01597	5.02918	55.4119	1.41988	5.191	3.99811	16.0395	39.3174	36.6524	1.01586	2.19328	0.484643	2.02179	0	0	0	4.53417
GRMZM5G810246_T01	0	0	0	0	0	0	0	0	0	0	0	0	0	0	0	0	0	0
GRMZM2G046382_T01	775.434	112.777	178.177	148.496	829.624	666.423	671.533	424.88	48.4641	61.4213	186.635	416.003	1003.81	524.144	528.298	1237.92	677.148	37.8808
GRMZM2G116506_T01	7.65708	3.92035	0	0	0	0	0	0	0	7.2306	0	0	0	5.94827	0	0	0	0
GRMZM2G314934_T01	0.339798	0	0	0	0	0	0	0	0	0	0	0	0	0	0	0	0	0
GRMZM2G030805_T01	126.87	88.7251	72.7442	84.5379	74.2543	62.0498	64.274	111.461	127.493	135.374	106.559	106.54	106.826	106.887	108.416	118.419	86.8074	107.923
GRMZM2G143010_T01	0	0	0	0	0	0	0	0	0	0	0	0	0	0	0	0	0	0
GRMZM2G166192_T03	0	2.35398	3.02453	0	0.273543	0	0	0	0	0	10.87	0	0	0	0	0	0	0
GRMZM2G381576_T01	0	28.817	58.0103	7.89187	16.0482	56.6757	51.9165	41.2178	15.5741	4.71247	5.63986	0	2.43701	3.35217	1.8347	0	0	0
GRMZM2G109071_T02	0	0	4.93175	0	178.639	21.1775	14.4167	0	0	0	12.6154	2.78348	0	0.717637	0	0	0	0
GRMZM2G340656_T06	2110.63	216.589	176.31	134.789	131.325	79.9303	57.6906	61.9894	58.1148	52.7318	1490.98	987.822	678.254	512.812	77.5445	16.354	7.5473	27.8901
AC195220.3_FGT007	0	0	0	0	0	0	0	0	0	0	0	0	0	0	0	0	0	0
GRMZM2G156162_T02	5.1507	5.95336	11.7871	19.2181	3.41755	7.95413	10.8159	19.6766	4.58473	25.8838	5.83955	0.128044	10.733	11.4613	0.810891	2.26105	8.01908	2.04807
GRMZM2G015967_T01	10.5463	6.79994	20.7457	2725.92	170.213	449.33	779.629	668.199	432.599	206.662	31.9654	16.5253	10.2231	12.2933	1.38799	1.83066	0	11.585
GRMZM2G461278_T02	0.73176	13.7701	73.1593	0.522503	3.47886	4.54403	2.60977	1.66772	0	2.17623	6.93645	10.1135	12.5507	24.9063	18.4079	23.217	34.0683	71.8585
GRMZM2G032910_T02	24.9537	107.312	21.3398	14.4412	41.2701	44.6128	75.2693	71.4925	133.481	36.9826	0.0253122	7.0694	15.9136	22.1701	23.5266	4.96023	0	85.604
GRMZM2G555972_T01	20.7765	5.36433	35.7604	7.10097	0	19.3636	19.3557	37.4776	18.8748	10.319	20.9189	13.0525	27.7834	28.3795	18.3925	27.0994	44.2066	21.8004
GRMZM2G079538_T03	142.586	353.579	212.602	216.939	139.633	169.524	163.584	152.046	104.97	100.861	259.834	334.08	430.538	419.974	571.354	658.019	464.561	231.493
GRMZM2G158562_T04	29.506	21.814	27.5592	44.2819	7.31452	8.7426	11.5571	24.5058	20.993	24.1796	10.2571	13.4784	4.81955	10.3311	7.53372	3.91225	43.5833	19.9097
GRMZM2G053790_T03	10.2789	7.92236	13.6612	14.2077	18.15	14.5056	17.5969	31.381	36.8962	34.2522	46.0459	22.7565	24.794	22.5221	19.1772	24.7056	15.2461	8.0536
GRMZM2G453320_T02	2.59935	0.604753	5.57697	90.4026	3.89555	54.7891	116.613	223.394	349.132	492.108	3.60372	0.73768	1.19623	5.46264	0	0	0	0
GRMZM2G065496_T02	16.1534	0.388774	1.28472	0	17.6073	0	0	0	0	0	2.83409	3.00315	1.04351	0	0	0	0	21.6119
GRMZM2G010551_T04	4.81992	2.35746	2.16921	0	0	0	0	0	0	0	0	0	0	2.9955	0	0	0	0
GRMZM2G701389_T01	0	0.692887	0	0.542378	0	0	0	0	0	0	0	0	0	0	0	0	0	0
GRMZM2G350205_T02	2.37908	4.85302	6.48789	0.776003	5.16195	1.05403	0.234619	1.0726	0.877939	0.68414	3.8411	4.00111	3.17145	1.26336	0.927111	0.714323	0	6.81353
GRMZM2G512617_T01	0	0	0	0	0	0	0	0	0	0	0	0	0	0	0	0	0	0
GRMZM2G476107_T01	24.097	30.6255	34.1166	5.35965	61.3034	81.898	58.993	9.80927	9.38614	8.49917	52.6759	62.2969	78.4484	81.1038	85.181	114.243	66.9199	48.1029
GRMZM2G164277_T05	16.9883	2.72555	3.71803	1.52009	1.25943	2.0749	0.601092	1.1326	0	0	1.08171	1.94785	1.6778	0.874882	0.861768	1.34555	10.229	4.65958
GRMZM2G303728_T01	10.3284	9.11347	6.07739	0	4.3273	3.95515	0	2.07687	0	10.171	9.6691	3.30193	9.06617	6.50828	3.64897	5.55931	0	4.1199
GRMZM2G115812_T03	0.798023	6.26038	17.815	0.056308	0.57343	0	0	0	0	0	9.99998	16.4202	7.40085	6.32741	31.2218	18.1517	0.831467	30.7836
GRMZM2G102786_T02	6.69627	5.45221	4.27325	95.0563	10.6416	33.592	29.2338	28.8132	23.0094	22.6894	6.1923	5.3479	10.2216	16.3743	8.4239	12.8895	20.1849	3.72665
GRMZM2G702687_T01	0	0	0	0	0	0	0	0	0	0	0	0	0	0	0	0	0	0
AC216219.3_FGT006	0	0	0	0	0	0	0	0	0	0	0	0	0	0	0	0	0	0
GRMZM2G043331_T02	22.4783	23.4998	39.5449	17.5689	8.88663	4.49474	23.7281	20.7192	24.4138	44.2202	12.0159	9.14263	26.7067	16.4523	14.6457	24.7956	34.694	16.3488
GRMZM2G030284_T01	0.550856	2.06642	8.57984	0.621644	1.39044	0.675955	0.594319	0.957324	1.15231	0.804926	0.677114	1.2552	9.70175	0.817165	4.99222	3.73258	0.986963	18.334
GRMZM2G444692_T03	33.279	37.4718	19.7952	31.8217	17.2432	19.1716	38.8423	36.1897	13.2621	53.1852	33.6198	26.5998	38.7286	27.51	51.5843	45.9066	53.7517	36.8242
GRMZM2G044049_T01	0	96.6356	0	0	0	0	0	0	0	0	0	0	0	0	0	0	0	0
GRMZM2G052546_T06	18.3224	15.7311	26.1914	324.336	27.1447	39.2077	41.7277	88.3322	3.68909	140.065	35.7328	17.7245	26.4049	17.17	7.01897	17.5731	25.4544	22.8779
GRMZM2G700049_T01	0	0.896263	8.00327	0	0	0	0	0	0	0	0	0	0	0	4.03849	0	0	0
GRMZM2G115257_T01	54.4121	38.1719	35.6399	20.3698	19.9554	26.0457	30.1202	26.3133	32.5449	13.4754	44.9516	73.1312	53.9285	97.8414	78.8283	126.605	109.977	28.5973
GRMZM2G359986_T01	27.6911	0	11.0398	0.854037	0	0	3.42752	1.42867	8.44985	16.2132	0	0	0	0	0	0	0	0
GRMZM2G169152_T02	0	1.49759	13.6658	1.47573	3.15039	14.5036	8.33857	1.35554	10.8302	4.68462	11.2225	6.72839	8.26697	17.4737	11.316	10.4007	17.3587	5.32169
GRMZM5G880300_T02	156.237	54.3805	59.5718	45.7604	77.1544	53.0147	46.9588	43.9996	33.1519	38.683	84.7593	93.163	74.7959	79.3368	81.0042	77.2544	59.226	96.9346
GRMZM2G334041_T02	0.0309447	0.273445	0.613655	0.438332	2.75462	1.44203	0.649959	0.87338	1.97124	0.717243	0.258431	0.222204	0.16814	0.179343	0.135932	0.0800592	0.336484	0.475235
GRMZM2G133675_T02	0.43582	4.55481	0.654605	6.8256	0	0	0.260786	6.33511	13.0455	6.49096	6.60862	0.127019	2.95818	7.84576	0	0.823583	0	0
AC200069.4_FGT002	0	0	0	0	0	0	0	0	0	0	0	0	0	0	0	0	0	0
GRMZM2G148404_T02	36.3461	0	31.6112	1.76182	0	16.7815	5.35935	0	0	0	8.58387	5.94237	11.6036	4.9497	0	2.23919	0	32.0331
GRMZM2G477415_T01	0	0	0	0	0	0	0	3.43553	6.56013	23.362	0	0	0	0	0	0	0	0
GRMZM2G119265_T02	0	0	0	0	0	0	0	0	0	0	2.73014	3.14431	3.34984	3.55168	2.31905	0	11.3765	0
GRMZM2G460228_T01	0	0	0	0	0	0	0	0	0	0	0	0	0	0	0	0	0	0
GRMZM2G080521_T04	0.343983	0.233178	3.37333	4.55234	1.56903	1.71594	9.09893	2.20219	2.01155	1.29432	0.548667	3.35855	1.13161	0.861878	1.20472	0.660936	0.20401	2.58565
GRMZM2G363253_T01	0	0	0	0	0	0	0	0	0	0	0	0	0	0	0.238392	0	0	0
GRMZM2G049342_T01	48.8765	50.4889	64.0963	70.6865	75.5019	58.5686	47.8326	72.3579	105.884	105.933	81.5985	107.613	105.83	163.686	145.365	162.488	135.402	83.7398
GRMZM2G100457_T01	11.2635	10.0127	12.8648	7.71743	11.995	9.41022	13.0362	11.5165	0	3.43043	22.2328	28.6025	24.2337	32.5689	46.8618	31.2232	24.8934	19.1739
GRMZM2G557296_T01	0	0	0	0	0	0	0	0	0	0	0	0	0	0	0	0	0	0
GRMZM2G163172_T01	0	0	0	0	0	0	0	46.1627	2.94415	15.3179	0	0	0	0	0	0	0	0
GRMZM2G098214_T01	21.1855	39.1635	40.962	44.8088	11.3124	13.0702	11.1712	31.1878	20.7197	27.2384	26.4073	34.2999	21.6255	25.2103	19.997	47.5625	27.3788	32.3059
GRMZM2G347655_T01	0.0325565	0.00998043	0.0491088	0	0	0	0	0	0	0	0	0	0.148936	0.28724	0.172489	0	0	0
GRMZM2G131286_T01	36.4317	20.9894	14.9667	4328.75	28.6992	407.052	1077.17	3932.18	4578.86	4400.02	35.207	28.4627	7.46927	0	0	0	0	13.9062
GRMZM2G175398_T04	2.42846	1.99347	5.18897	0	2.35066	1.3536	1.18869	0	0.383757	0.405271	1.51905	0	0	0	0	0	0	0
GRMZM2G460571_T01	0	0	13.0432	20.1481	0	24.9866	18.131	16.4708	32.3401	24.5076	0	0	0	0	0	0	0	0
GRMZM2G030016_T02	401.196	657.769	515.398	10.9898	42.7104	1.0653	7.03095	16.0673	6.88042	21.3756	33.9898	76.7708	127.594	134.272	175.73	216.033	123.614	190.688
GRMZM2G127072_T02	0.526031	12.8846	1.73911	2.53809	0.692385	3.23114	3.40301	1.1694	15.7423	20.4851	1.3475	0.458427	0.424893	4.92311	0.0309839	0.0143871	0	0
AC208113.3_FGT005	20.623	5.05602	11.2491	6.49926	0	0.00978561	0.517517	4.34888	2.03272	8.39749	0.42436	0.67354	0.119307	0.0364747	0	0.216289	0	9.02527
GRMZM2G174719_T01	27.2059	103.583	40.444	491.782	0	5.04043	15.658	138.08	58.0143	130.608	19.4084	7.7719	16.3494	0	0	0	0	0
GRMZM2G471529_T01	43.4082	52.9323	31.4697	42.336	58.3894	40.6552	34.2288	51.3139	79.118	79.4107	24.7657	26.065	27.0184	47.9681	24.8349	35.2901	41.5582	18.8107
GRMZM2G148872_T03	2.4714	0	0	374.101	1.3921	7.49323	19.6473	275.069	340.095	293.897	0.73918	1.34757	0	0	0	0	0	0
GRMZM2G441906_T01	37.4927	0	11.1224	0	0	22.4433	39.1112	86.4308	9.0132	12.5909	0	0	0	0	0	0	0	0
GRMZM2G166348_T01	8.68937	3.96354	2.68626	0	0	0	0	0	0	0	2.80796	0	2.32588	5.26273	3.94723	4.92143	0	0
GRMZM5G856012_T01	0.0694057	2.41213	2.40843	0.447108	1.80623	4.34856	3.38766	2.48753	4.15709	2.33234	13.5524	32.1564	30.1763	27.0819	59.9435	84.1844	36.9461	0
GRMZM2G116461_T02	0	0	5.94193	1.77537	0	0	8.18966	17.02	17.8193	11.0932	0	0	0	0	0	0	0	0
GRMZM2G334165_T01	17.4209	67.9259	22.384	4.93725	1.89334	47.9075	65.1495	45.388	26.6587	18.0513	11.9765	0	3.72393	5.15448	0	0	0	4.43117
GRMZM5G843141_T01	13.6329	15.6179	4.44741	0	0	6.44165	2.01119	0	0	0	22.9398	39.9299	14.0121	13.4056	16.6037	0	0	0
GRMZM2G128914_T02	0.86574	0.499894	0.705936	1.14311	3.34282	5.45101	5.23931	5.77133	8.06449	11.5969	1.94617	1.69373	3.70822	3.40615	3.36673	5.48129	0.784302	1.1375
GRMZM2G033867_T01	3.30693	3.94568	6.3344	6.19939	0.522565	10.0954	0.861343	0.996726	3.23799	5.75551	13.2221	6.93021	10.7886	13.4536	2.61726	11.2202	1.45162	0.518648
GRMZM2G166780_T05	36.0275	26.6598	31.9293	34.898	15.3443	30.1377	31.6932	37.6551	25.2242	46.1141	11.435	5.42073	1.42432	19.1431	5.49137	13.09	8.2124	31.1432
GRMZM2G390432_T06	0.199498	0	0.731213	0	0	1.09251	0	0	0	0	0	0	0	0	0	0	0	0
GRMZM2G054663_T01	37.4034	26.7717	2.39185	1.31783	0	0	0	2.29217	4.70985	6.33982	10.0754	9.11312	1.79444	10.0224	0	0	0	0
GRMZM2G462803_T03	5.18297	12.4745	12.5491	1.74018	16.6192	29.2761	17.3577	3.33272	3.27643	2.26616	8.69611	14.4375	17.0039	13.7049	16.4916	13.8996	21.0891	18.3263
GRMZM5G882080_T01	0	0	0	0	0	0	0	0	0	0	0	0	0	0	0	0	0	0
GRMZM2G141667_T01	1.41945	0.641385	1.04597	0	0	0	0	0	0	0	0	0	0	0	0	0	0	0
AC201969.4_FGT005	0	0	0	0	0	0	0	0	0	0	0	0	0	0	0	0	0	0
GRMZM2G140968_T01	6.02922	0.55949	0.906793	1.40096	0	0	0	0	0	0	0	0	0	0	0	0	0	17.4409
GRMZM2G390160_T02	0.251881	0.219115	0.157622	0.749404	0.830774	0.232528	3.16603	0.549155	0.383598	0.365967	0.131197	0.289105	1.29151	1.61452	1.48801	1.48193	1.03597	0.531002
GRMZM2G023715_T01	0.520421	29.6735	4.45144	2.09161	0.0329933	0.0424373	0.218486	26.8545	30.1592	20.5407	1.90747	0	0	0	0	0	0	0.607013
GRMZM2G157197_T02	0.166819	0.111641	0.0381011	2.95681	0.351744	0.335655	0.726946	0.403709	5.36993	0.841949	0	0	0	0	0	0	0	0.69066
GRMZM2G175856_T01	21.0725	0	0	0	0	0	0	0	0	0	0	0	0	0	0	0	0	0
GRMZM2G055243_T01	277.949	105.611	88.699	823.132	59.742	383.324	556.375	506.643	704.176	603.349	57.6331	55.478	94.6862	117.362	57.5842	103.145	158.677	61.5584
GRMZM2G342895_T01	0.0708497	0.627179	0.60558	0	0	0	0	0	0	0	1.53639	1.38029	6.71881	2.97954	0.543741	0.710893	0	2.15324
GRMZM2G092493_T02	1.60651	24.7883	4.57272	9.83673	3.50423	7.53851	7.87402	14.185	2.08051	3.37	3.97927	1.07902	1.48095	1.06817	0.75361	1.57289	0	6.73059
GRMZM2G409407_T01	197.936	266.111	289.722	107.872	177.155	89.8104	67.7198	55.2077	49.6553	58.3888	168.211	247.142	344.988	285.416	531.44	542.22	821.927	535.29
GRMZM2G050875_T01	13.0927	4.79389	6.49834	16.218	8.5349	12.3261	4.32681	21.6717	12.3164	4.57428	7.80529	17.6297	4.54935	3.15774	9.98604	4.19577	0.564623	3.13661
GRMZM2G071654_T01	0	0	0	0	0	0	0	0	0	0	0	0	0	0	0	0	0	0
GRMZM2G005522_T01	0.921512	2.99417	3.1335	0.510578	0	6.15332	9.78807	15.1129	3.14196	8.74985	0	0	0	0	0	0	0	0
GRMZM2G098667_T03	13.8115	17.3627	23.4707	10.2246	25.9839	25.5521	25.0712	12.4986	10.7799	6.21874	14.5239	8.39827	8.99652	10.9926	13.7599	30.3642	22.1155	15.8816
GRMZM2G106673_T06	44.2816	14.1457	13.0085	47.2311	4.73788	12.5374	8.40393	17.1422	151.348	224.292	26.6304	19.4024	29.5941	29.2112	49.6155	51.592	32.8897	16.5362
GRMZM2G155357_T02	289.409	161.886	135.609	583.935	206.321	192.047	202.468	438.288	661.137	621.501	293.217	312.165	406.336	469.241	353.283	459.087	539.421	81.1204
GRMZM2G080746_T02	39.9376	91.2566	136.469	38.7944	42.7528	40.5105	32.4113	25.3103	13.9826	21.2493	79.6015	113.173	129.265	86.868	227.43	198.358	89.5453	143.031
AC187485.3_FGT001	0	0	0	0	0	0	0	0	0	0	0	0	0	0	0	0	0	0
GRMZM2G144971_T02	45.6539	33.4279	30.3275	43.491	39.1745	35.5501	37.0263	61.274	76.2503	46.6824	47.0456	38.0379	34.918	40.3805	27.9358	34.9027	14.2296	23.5853
GRMZM2G116554_T02	0	0	0	2.38172	0	0	0	0	2.26577	9.59815	2.15516	0	0	0	0	0	0	0
GRMZM2G016503_T02	13.5715	8.08336	4.01017	4.47683	11.7319	3.69731	8.73846	11.3064	3.07507	8.58021	16.9531	7.93841	11.1407	14.3092	4.46858	8.74356	13.0844	17.5179
GRMZM2G001764_T01	0	23.3192	120.704	1.35828	13.5029	0	4.73408	8.48051	0	2.40118	62.8466	31.7024	24.6218	19.1741	0	0	0	227.592
AC177920.3_FGT008	0	0	0	0	0	0	0	0	0	0	0	0	0	0	0	0	0	0
GRMZM2G041732_T01	37.7683	65.4303	91.2724	14.4941	22.201	14.5993	6.71241	4.24364	2.61294	4.86329	49.0452	62.0744	54.7717	65.7857	103.209	86.0307	53.0245	150.482
GRMZM2G700852_T01	0	0	0	0	0	0	0	0	0	0	0	0	0	0	0	0	0	0
GRMZM2G085078_T02	197.341	157.061	117.402	186.017	136.43	485.449	410.236	55.6971	39.9963	24.5815	176.697	179.765	202.194	236.274	241.477	259.478	168.052	203.834
GRMZM2G075594_T04	0	14.5397	4.44428	2.70353	4.92913	0.642653	4.02533	0	0	0	1.46784	0	0.37498	0	0	0	0	0
GRMZM2G020034_T03	9.59273	4.25189	6.68809	7.38678	10.4371	13.0027	19.4892	14.9625	17.2956	14.0352	10.3161	8.31064	4.83115	3.57351	1.45178	1.96434	0	10.8834
GRMZM2G147811_T02	17.063	10.3447	15.3283	13.9618	28.5606	39.5951	34.2694	49.7388	40.9843	27.3453	39.0449	44.4716	27.6191	27.0298	44.18	33.5318	20.7104	8.57085
GRMZM2G477741_T03	268.981	111.703	359.667	116.499	256.356	192.681	125.544	29.8962	37.3926	101.817	432.816	358.2	205.487	165.91	152.322	64.3263	109.365	223.586
GRMZM2G116858_T02	18.1416	13.5939	15.5688	4.73267	5.96609	8.97528	6.25397	5.7349	3.96138	4.10788	12.3445	26.6347	43.9232	44.149	61.0457	78.5552	43.7429	28.9595
GRMZM2G318251_T01	0	0	0	0	0	0	0	0	0	0	0	0	0	0	0	0	0	0
GRMZM2G028521_T04	0.373041	11.4496	8.48487	11.8395	40.5736	38.1235	59.6031	52.2426	6.08983	5.14523	15.2284	10.9955	15.4352	6.10333	11.2735	6.6483	11.31	2.09513
GRMZM2G310505_T01	1.84028	2.32279	1.20961	0.81732	0	0	0	0	0	0	5.52097	3.71363	3.31088	4.3551	3.76548	2.78406	0	0.550763
GRMZM5G862799_T01	2.02288	2.07527	3.43438	2.32558	0.825067	12.5744	0	3.61124	11.1179	38.9497	4.72844	1.23261	0	1.23567	0	0	0	0
GRMZM5G889520_T01	8.66925	1.96935	1.77394	163.829	15.3515	83.1298	106.729	59.2257	14.4185	17.3709	1.66158	3.57208	3.83992	18.3285	5.90035	12.6709	38.7429	10.0154
GRMZM2G153087_T02	1.44324	2.20893	3.60879	1.69166	0.671311	4.12598	6.08604	4.96335	7.58569	11.6797	3.22036	5.17071	2.31603	10.851	1.42516	6.64876	0.599056	0.98533
GRMZM2G035944_T02	0	0	18.328	34.6426	18.3226	15.3265	18.7722	5.25617	22.4402	22.0392	0	5.16495	43.3007	51.3498	37.3238	61.444	117.581	0
GRMZM2G162369_T01	0	4.3442	29.9537	2783.18	288.918	653.887	612.331	591.679	721.522	861.992	10.5447	2.36487	0	6.17273	0	0	0	0
GRMZM2G401075_T01	0	0	0	0	0	0	0	0	0	0	0	0	0	0	0	0	0	0
GRMZM2G027495_T02	1.24211	0.63999	0.702793	0.276607	1.04304	0	0.143846	1.558	1.45947	2.56025	2.10774	0.300187	0.340666	0.945126	0.737325	1.03715	2.1466	0
GRMZM2G305996_T01	0	0	0	0	0	0	0	0	0	0	0	0	0	0	0	0	0	0
GRMZM2G127665_T01	101.972	57.5036	54.8932	103.605	121.996	126.258	118.299	226.626	114.456	86.5009	84.8615	122.967	110.582	128.699	162.318	171.497	175.935	34.2164
GRMZM2G303536_T01	0	0	0	2.64337	0	0	0	0	0	0	0	0	0	0	0	0	0	0
GRMZM2G067063_T01	130.758	207.369	139.031	31.3613	173.539	75.1402	65.5465	48.3595	25.8498	21.8571	366.174	391.613	411.886	289.554	578.348	527.498	443.306	274.387
GRMZM2G702017_T01	0	0	0	0	0	0	0	0	0	0	0	0	0	0	0	0	0	0
GRMZM2G006234_T01	102.953	32.6389	73.6947	11.2696	17.4932	14.263	17.7979	6.28158	0	9.42773	22.9081	30.834	34.8765	6.12237	42.1654	40.1681	0	69.5034
GRMZM2G179090_T01	163.186	194.287	89.0029	58.3758	84.0224	41.6006	50.5383	54.0804	59.4766	91.7886	111.865	116.078	145.916	85.6027	214.039	165.894	100.952	362.925
GRMZM2G700655_T01	4.75008	4.37064	4.06437	3.48101	1.0959	5.04236	2.91092	2.9671	3.38921	4.37263	4.95602	2.53313	2.04329	3.7664	1.76669	1.2922	0	4.46765
GRMZM2G042343_T03	22.4034	7.29132	2.20363	2.71534	7.7328	8.87877	15.4835	7.24236	2.40391	2.74594	1.27347	2.6067	2.92745	6.89596	6.82948	3.06181	0	11.5287
GRMZM2G090020_T01	24.417	17.5967	16.5402	62.4652	18.8856	36.9516	64.8353	25.8028	22.5821	14.3312	19.3509	34.0783	54.633	81.214	69.127	80.671	55.2011	17.583
GRMZM2G148370_T01	116.425	98.4437	74.2517	20.6438	119.676	85.7081	50.8834	22.6193	21.9155	11.7737	123.415	159.877	240.56	266.172	276.468	317.784	258.376	147.207
GRMZM2G544990_T01	9.85495	16.6018	8.64466	3.70212	8.40555	6.27007	5.91542	3.16355	2.89575	3.09998	7.8745	6.71081	6.99591	6.97976	6.53269	6.68025	7.52886	6.03928
GRMZM5G840946_T03	75.9153	42.0439	60.1209	313.001	102.344	176.241	183.605	137.152	134.46	131.793	70.079	119.143	192.927	191.212	224.664	323.121	258.006	87.7188
GRMZM2G142645_T01	68.1905	28.1194	24.9433	34.4745	12.6887	39.2304	55.2511	40.697	38.6856	42.3095	7.8054	20.5538	0	0	0	6.14413	0	26.3077
GRMZM2G095348_T02	9.36371	8.84271	5.85979	5.43525	30.248	8.08667	15.8837	17.7882	3.31088	4.8006	0.532606	1.8326	1.13553	1.22221	1.45429	2.22713	14.237	24.9225
AC212225.3_FGT001	0	0	0	0	0	0	0	0	0	0	0	0	0	0	0	0	0	0
GRMZM2G040117_T02	0	1.17589	2.57081	0	94.8518	61.9806	14.3828	0	0	0	3.42223	0	0	0	0	0	0	0
GRMZM2G012611_T02	0	0	1.78816	0.765703	0	0	0	0	0	0	0.614937	0	0	0	0	0	0	0
GRMZM2G064311_T02	0	0	0	0	0	0	0	0	0	0	0	0	0	0	0	0	0	0
GRMZM2G700034_T01	0	0	0	0	0	0	0	0	0	0	0	0	0	0	0	0	0	0
GRMZM2G144008_T01	257.763	195.442	160.825	106.748	119.417	85.4414	62.5748	61.5626	40.4235	58.1156	202.689	265.877	341.74	271.894	389.086	445.133	351.569	219.212
AC190832.2_FGT006	0	0	0	0	0	0	0	0	0	0	0	0	0	0	0	0	0	0
GRMZM2G119258_T02	45.0619	42.1991	26.4783	68.5406	15.4896	26.6153	24.9672	66.1765	37.4441	27.8369	103.532	57.5601	53.1108	45.6878	43.8462	57.6912	0	12.2221
AC214503.3_FGT004	0	0	0	0	0	0	0	0	0	0	0	0	0	0	0	0	0	0
GRMZM2G400489_T01	2.22618	11.7734	0.993237	7.70309	0	0	0	3.37541	1.42416	1.03096	0	0	1.06789	0	0.476327	0	0	3.08054
GRMZM5G883043_T01	102.12	102.96	105.959	59.7625	114.372	123.597	107.927	98.6724	120.106	75.2727	132.727	135.479	103.781	129.447	125.558	137.804	90.1684	146.831
GRMZM2G050536_T01	0	0.013877	0.27491	4.63185	0	0	0	26.4483	52.5484	51.7569	0	0	0	0	0	0	0	0
GRMZM2G102838_T01	5.28504	3.38896	16.2766	5649.22	289.665	665.216	688.222	1086.54	934.21	783.664	21.0117	8.04374	29.435	35.1103	11.2001	23.117	24.3083	12.9955
GRMZM2G067053_T02	0.0965722	10.9956	45.1405	0	7.70859	1.13985	0.867825	0.693327	0	0	7.54438	0.51644	2.90438	3.05617	0	0	0	82.0777
GRMZM2G122848_T01	10.4681	43.94	23.8145	21.8112	20.6614	74.0982	68.1455	6.78903	0	0	23.0725	0	0	3.92287	3.85133	3.9203	0	0
GRMZM2G091632_T02	34.2656	85.5126	141.56	13.6077	153.247	67.4852	46.233	26.6094	50.4424	58.5328	142.574	145.583	152.042	148.072	154.242	201.592	101.913	135.157
AC203865.3_FGT001	111.646	23.432	33.9294	13.3746	5.3381	28.7838	35.0879	50.7526	32.3627	31.4589	30.5991	57.7279	59.8568	61.8144	94.9294	87.4284	69.4794	55.7679
GRMZM2G011030_T06	10.0103	12.8681	16.6933	0.613557	0	5.88128	2.12403	4.15328	1.64197	3.26284	18.6644	11.8875	20.7269	26.8765	20.2084	14.2468	12.7793	31.9535
GRMZM5G831584_T03	10.011	2.05058	3.42266	0.546658	0.284705	2.96499	4.0875	7.38555	5.36795	5.64885	9.89797e-05	3.23667	0.0612297	0.849331	2.66785	10.1559	0.122012	1.94082
GRMZM2G093729_T01	0.116215	0	0	0.702788	0	0	4.2135	0	0	0	0	0	0	0	0	0	0	0
GRMZM2G106172_T01	0	253.684	0	0	0	0	0	0	0	0	0	0	0	0	0	0	0	0
GRMZM5G895175_T01	60.6412	67.0765	70.6968	84.8804	78.1486	100.427	68.9002	133.912	131.503	117.214	71.8776	76.327	72.7079	60.7538	81.7427	86.6763	44.906	45.3774
GRMZM2G113888_T01	0	52.6454	21.5259	21.3951	0	32.8679	39.2769	16.7537	19.9545	18.6437	2.14568	0	0	0	0	0	0	0
GRMZM2G101744_T02	2.04238	2.68318	3.59081	2.17268	0	5.95767	4.94133	0	3.43553	0	4.26773	1.02945	3.45007	3.66585	0	0	0	0
GRMZM2G144088_T01	45.2611	11.6834	8.59492	2.74617	15.4724	9.22965	4.38542	4.88207	8.05385	1.49221	12.6309	7.63242	11.6208	12.3141	7.99342	11.0039	14.8634	1.10692
GRMZM2G701372_T01	0	0	0	0	0	0	15.1575	0	0	0	0	0	0	0	0	0	0	0
GRMZM2G460814_T01	0	0	0	0	0	0	0	0	0	0	0	0	0	0	0	0	0	0
GRMZM2G178294_T01	24.3186	44.0751	62.3109	29.9106	66.6892	43.481	33.6673	30.5179	44.8824	38.6597	73.4462	85.2003	79.9494	92.1697	140.451	103.577	46.0187	89.7931
GRMZM2G107109_T02	32.1461	11.5085	14.5957	51.4725	21.301	23.6047	28.1658	27.709	22.8434	22.0456	24.3735	21.2026	29.3468	56.2147	19.5769	35.1335	51.7924	17.0516
GRMZM2G102683_T01	15.9041	35.829	35.1503	47.117	0	12.1444	11.1077	44.3291	43.1135	62.8752	7.41167	0	0	4.12377	0	0	0	0
GRMZM2G357399_T01	76.4931	91.1003	49.087	49.9233	47.7021	103.918	88.9531	112.433	67.1376	70.3346	149.535	150.463	134.097	165.812	168.66	165.516	128.983	55.0095
GRMZM2G108125_T02	1.74075	12.5322	3.22727	32.9641	5.62012	7.07257	6.85905	9.5045	9.06825	56.7303	8.11614	8.95059	4.16195	15.0325	1.80302	10.4977	11.9878	7.12848
AC234157.1_FGT003	0	0	0	0	0	0	0	0	0	0	0	0	0	0	0	0	0	0
GRMZM2G170291_T03	7.27286	4.93605	26.2752	4.4631	6.0661	6.52359	7.15618	0.278171	0	0	4.58411	5.60327	1.91858	2.09533	5.08837	9.16001	14.5722	9.51901
GRMZM2G359952_T02	0.20636	0	0	1.23069	0	3.12046	0	0	6.09959	3.18444	5.75831	11.308	3.56491	1.42774	0.226529	0.281669	0	0
GRMZM2G002859_T04	5.88717	4.70137	5.2561	0	11.9691	14.8101	11.8957	0	0	0	6.99332	7.70654	7.61058	3.69669	6.56929	2.88859	3.56423	1.37558
GRMZM2G178227_T01	367.936	170.527	204.45	174.793	92.6104	109.122	78.4219	116.303	137.468	164.953	225.575	299.092	347.333	341.41	406.564	462.557	444.651	309.509
GRMZM2G417597_T01	50.3329	15.1524	3.31086	18.5702	0	7.08067	4.03707	8.52418	6.10897	7.28205	0	0	0	0	0	0	0	0
GRMZM2G181259_T01	16.9666	99.9869	50.1475	100.773	12.3191	25.6034	27.8787	22.9412	19.5947	45.5673	80.1473	68.9915	84.4161	67.8119	88.1364	112.88	33.4761	39.0191
GRMZM2G085042_T01	44.6986	53.2811	42.5672	15.8234	49.3453	35.0994	20.6978	2.72293	3.9713	7.52783	51.5057	58.8414	56.8851	79.4911	90.5694	119.645	117.76	56.0086
GRMZM2G115834_T01	3.82884	6.77328	5.4363	10.901	3.06557	12.1468	5.48737	3.87343	2.59487	6.12896	3.06017	1.83215	4.70122	6.65092	6.55314	6.22502	6.32801	7.3269
GRMZM5G876638_T01	5.90589	24.2265	7.80807	0	0	0	10.7389	0	0	0	20.4712	5.02813	0	0	0	0	0	0
GRMZM2G147814_T01	71.0426	17.7302	25.464	32.58	16.2357	15.0464	21.7015	27.602	22.97	20.5333	20.7869	27.2053	32.078	17.3071	29.9345	24.8067	34.5523	46.653
GRMZM2G137869_T01	0	0	2.15366	0	0	36.0931	31.5735	0	0	0	0	0	0	0	0	0	0	0
GRMZM2G022224_T01	0.54125	1.09595	0.852128	0.320578	0	0	0	0	0	0	0	0	0.256422	0.536527	0.328353	0.00590713	0.0353353	0
GRMZM2G000044_T01	0	0	0	0	0	0	0	0	0	0	0	0	0	0	0	0	0	0
GRMZM2G082612_T01	0	0	0	0	0	0	0	0	0	0	0	0	0	0	0	0	0	0
GRMZM2G112957_T01	53.0761	5.64158	33.7991	205.033	122.841	215.25	122.218	105.873	163.002	300.215	28.5023	18.6487	9.66207	15.3119	7.76082	3.003	0	24.4478
GRMZM2G058370_T02	0.0595735	0.0485665	0.0599758	3.77015	0	0	0	0	0	0	0	0	0	0	0	0	0	0
GRMZM2G139022_T01	2.91027	2.80278	2.89544	7.20132	5.47172	3.19938	3.51119	3.31785	3.31463	2.8515	10.1018	8.85742	11.6924	8.43931	14.8789	16.7924	5.32859	4.57049
GRMZM2G057466_T01	40.4298	39.0463	19.7026	23.9329	75.3785	46.0206	35.804	26.7754	39.5081	56.2114	23.6708	13.1074	15.5438	20.9501	10.7301	9.80604	6.4385	22.9479
GRMZM2G096431_T01	0	0	0	0	0	0	0	0	0	0	0	0	0	0	0	0	0	0
GRMZM2G069594_T03	12.1977	23.9075	0.122522	17.0312	4.24431	0.541904	7.0548	7.45537	5.32423	4.86459	0.159979	0.319117	0.358108	79.8964	0.12944	0.549713	0.632341	0.728578
GRMZM2G083285_T01	0	0	0	15.8441	0	3.27632	0	0	15.6829	12.7117	0	0	0	0	0	0	0	0
GRMZM2G002416_T01	381.24	540.157	417.355	248.393	680.888	491.284	356.477	130.94	144.003	126.479	897.136	484.549	356.295	267.242	373.487	248.718	128.195	563.792
GRMZM2G458494_T01	6.67756	58.3789	10.4317	0	0	40.3544	37.5922	7.39804	9.23682	9.08371	32.3077	18.5352	3.44673	5.46483	0	0	0	0
GRMZM2G013936_T02	0.0964169	0.0788438	0.0723951	0.924776	2.50927	0.787272	0.993708	0.581476	2.43739	0.583829	0.12383	1.58621	2.19034	2.3267	0.339064	0.285958	0.936516	1.37694
GRMZM2G387341_T01	2.16823	0	0	0	0	0	0	0	0	0	0	0	0	0	0	0	0	0
GRMZM2G147701_T02	31.5003	5.5005	8.93434	5.64444	10.0477	0.831621	1.19131	2.29103	9.51163	4.99974	2.20932	20.0641	38.5606	6.26478	10.4772	10.8576	1.20589	5.79172
GRMZM2G468299_T01	33.2674	9.6067	18.9845	8.37994	0	7.2942	15.9712	10.0771	3.8434	19.5525	22.0165	13.7814	15.2291	16.355	8.8083	9.71993	0	36.5835
AC214743.3_FGT001	0	0	0	0	0	0	0	0	0	0	0	0	0	0	0	0	0	0
GRMZM2G177227_T02	40.5368	74.5168	10.2262	7.18675	15.3903	8.38319	25.4294	18.2436	16.5858	5.63815	7.4391	0	0	2.43128	0	0	0	4.00609
GRMZM2G125529_T02	3.05158	0.198659	1.85915	46.4027	4.54617	7.34772	3.23718	60.6706	31.4547	44.6316	5.9055	22.9279	16.9029	3.0637	21.7779	16.1201	6.20567	0
GRMZM2G126665_T02	147.606	92.1983	78.7684	93.3798	70.1961	42.8736	37.9835	43.1801	177.286	119.44	110.803	155.38	212.581	219.773	237.757	302.636	178.533	105.315
GRMZM2G176175_T02	10.3108	10.3431	4.67576	0	3.52648	0	0	1.02662	0	1.07474	16.3314	6.62864	12.3465	1.27472	9.9125	7.51811	12.8313	20.6243
GRMZM2G080247_T01	0.321572	32.395	13.9476	0.380227	7.6318	30.7103	26.087	0	0	0	4.68274	0	0	0	0	0	0	0
GRMZM2G063897_T01	0.00868673	0.19044	0.137412	0.863758	0.0886188	5.51514	6.93754	0.00327995	0.0022224	0.0117501	0.217453	0.00502057	0	0.00113875	0.00252079	0	0	0.115275
GRMZM2G464782_T12	9.47729	4.8099	23.7121	39.2494	21.8061	11.0996	14.1642	8.21769	11.9444	16.9357	17.4329	8.43262	18.6449	9.50503	28.2663	9.63401	16.32	15.2139
GRMZM2G137930_T04	30.8427	284.287	158.436	472.844	162.982	264.71	164.003	381.313	294.198	418.597	131.207	62.8561	63.1948	71.5367	31.7879	11.3224	7.54364	99.6756
GRMZM2G126261_T01	0	132.971	75.8912	256.887	20.9682	19.2745	111.142	109.16	176.907	223.402	48.7765	10.8892	0.55623	4.11598	0	0	0	0
GRMZM2G167875_T05	0.0150047	0.286572	0.901032	0	0	0	0	0	0	0	5.137	0	0.112659	2.86341	0.907913	6.82208	0	0.186159
GRMZM2G005107_T01	38.4096	61.052	57.9774	73.3257	54.0752	62.4947	58.1318	65.998	102.843	141.635	47.8401	46.2083	50.1237	41.2326	38.0328	33.2313	48.7035	58.1265
GRMZM2G103755_T01	16.224	65.7036	10.9263	9.0774	63.1661	34.4143	29.4581	35.3051	21.3743	20.1903	19.114	8.29535	10.5851	10.7226	2.71444	1.63026	0	0
GRMZM2G125414_T01	0	0	0	0	0	0	0	0	0	0	0	0	0	0	0	0	0	0
GRMZM2G042036_T02	28.1974	58.1945	83.7065	52.1367	76.605	55.2975	41.8492	50.4375	46.7858	32.2598	39.6226	24.6364	23.2969	6.4222	14.1124	16.2341	0	3.32809
GRMZM2G076981_T01	0	7.80077	0.0822038	0	0	1.31338	6.15078	0	0	0	0	0	0	0	0	0	0	0
GRMZM2G098721_T02	116.884	64.8773	34.871	99.888	23.498	59.5631	71.1985	103.477	117.662	95.8816	42.0159	33.8231	19.0226	47.9574	6.05744	34.8449	88.5936	40.0195
GRMZM2G043764_T02	111.053	62.882	82.5253	78.9392	72.0889	57.6265	53.5879	86.1554	97.5629	92.5162	95.6367	88.9239	127.084	125.208	99.9717	130.716	112.003	162.248
GRMZM2G116212_T01	0	0	0	0	0	0	0	0	0	0	46.626	51.7572	23.408	0	13.269	0	0	0
GRMZM2G078806_T05	24.3243	0	0	11.9272	0	0	0.480423	11.523	12.0797	1.22317	0	0	1.46715	0	0	0	0	0
GRMZM2G158248_T01	10.3325	34.7579	12.1416	38.0906	12.4159	38.4283	18.1561	7.02944	23.1035	14.7648	41.8447	44.7805	23.2711	49.0831	11.9352	37.3078	34.1786	6.64408
GRMZM2G144024_T01	127.255	147.708	32.6026	0	104.764	108.711	144.883	54.9262	22.341	11.8745	30.2694	0	0	7.5165	6.04503	0	0	0
GRMZM2G045675_T02	22.0864	7.67891	28.367	2.62419	73.5905	30.7665	16.8927	0	0	0	9.60294	2.1856	0	0	5.41353	0	0	8.78154
GRMZM2G142088_T02	0.246117	0.0782891	0.0463053	0.128323	0.407251	1.4497	2.01024	0.617186	1.36617	2.04076	0.149378	0.331603	0.165985	0.312831	0.302129	0.192041	0.385159	0.288437
GRMZM2G015923_T01	10.1946	13.2792	6.23187	9.34614	11.7334	8.50342	6.78364	1.34945	2.97345	6.27623	5.44423	1.12922	2.62039	0	0.718057	0	0	0
GRMZM2G055992_T01	257.755	118.483	45.0833	23.8346	90.1231	58.151	53.1432	47.415	54.5511	39.7136	158.66	125.965	125.866	172.832	87.3321	151.47	188.278	41.3053
GRMZM2G313649_T01	1.11813	1.15532	0.450356	4.90467	0.71275	1.13305	1.23857e-08	1.75244e-08	3.76013e-06	0.760762	0.227457	0.126557	1.06018	1.51135	1.18058	0.902002	1.33989	2.10445e-10
GRMZM2G553733_T01	0	0	0	0	0	0	0	0	0	0	0	0	0	0	0	0	0	0
GRMZM2G056870_T01	406.214	402.61	278.076	109.785	149.987	100.938	102.032	100.106	103.971	62.4496	310.341	432.487	506.726	340.88	797.733	718.976	304.574	621.655
GRMZM5G826892_T01	0	0	0	0	0	0	0	0	0	0	0	0	0	0	0	0	0	0
GRMZM5G808756_T02	352.076	155.928	152.878	418.669	216.723	238.886	293.952	468.015	322.672	411.119	303.367	356.851	379.017	231.034	228.06	324.646	217.331	180.066
GRMZM2G305080_T02	3.66688	27.3218	61.1202	0	2.96388	0	0	0	0	0	16.6481	18.0086	23.9614	22.6798	29.9993	30.4897	20.6258	50.3727
GRMZM2G119272_T01	0	25.5655	0.615842	83.2103	0	4.09817	5.0605	68.7628	63.1518	36.9509	12.0059	6.80319	0	0	1.80313	0	0	0
GRMZM2G123204_T01	17.6257	5.15318	16.4133	683.565	49.8903	142.541	193.115	340.251	425.978	363.096	40.4211	29.9429	26.555	19.8202	6.20027	8.98663	0	65.7022
GRMZM2G129034_T01	0	0	0	0	0	0	0	0	0	0	950.215	684.598	585.881	391.171	27.2709	21.0967	9.9293	0
GRMZM2G045106_T01	0	0	0	0	0	0	0	0	0	0	0	0	0	0	0	0	0	0
GRMZM2G057078_T01	92.5514	16.8335	36.5353	91.3949	27.799	33.8177	35.3331	57.7815	51.6637	36.7885	22.2905	44.0979	41.1541	56.9882	82.7629	58.052	67.8837	34.6971
GRMZM2G077797_T01	110.331	88.879	87.5737	162.336	44.4051	54.8978	123.656	52.1087	62.4253	56.4686	58.0631	94.3876	164.097	134.815	216.961	226.049	212.056	194.234
GRMZM2G049432_T01	0	0	0	9.06005	0	0	2.73385	1.85936	0	0	0	0	0	0	0	0	0	0
GRMZM5G878530_T01	10.0037	14.3643	13.5367	44.7848	23.8547	83.5885	0.731472	4.22763	4.04988	4.84203	44.7259	26.3486	0.274954	20.9286	21.1162	0.284192	23.9047	49.0856
GRMZM2G075485_T02	4.30994	3.98373	1.72842	2.35556	5.20449	6.36674	1.60681	3.00533	2.89089	5.06779	0.899617	1.74343	1.09397	8.41336	8.30101	0.997874	15.512	25.5294
GRMZM5G844257_T01	39.3137	12.8197	14.2571	45.5767	21.6063	47.3798	69.9436	69.3519	61.979	46.0726	31.4308	20.7887	14.9552	15.7218	5.64537	0	5.99107	4.5571
AC199541.4_FGT001	90.1688	93.4024	9.32756	369.861	0	22.042	61.485	97.3198	177.118	198.433	100.665	66.5173	69.7808	31.405	0	0	0	0
GRMZM2G084046_T01	2.52431	1.31021	19.5987	6.29024	1.73438	2.55511	12.1956	0	0	0	3.99046	3.26941	6.60699	1.26413	8.22516	4.26517	0	2.47013
GRMZM2G000601_T02	33.2335	83.3488	52.0234	23.0555	0	14.4865	38.3871	66.7321	81.4899	55.8503	56.8789	30.0988	17.3932	20.282	0	0	0	17.6303
GRMZM2G089351_T01	5.21816	56.8496	71.7328	99.3855	88.5805	128.565	40.3588	33.925	57.5039	44.1066	92.8302	49.065	41.0066	29.859	42.423	30.9743	2.69006	105.055
GRMZM2G115329_T02	0	13.3777	91.5853	0	125.157	20.937	0	0	0	0	0	0	0	0	0	0	0	127.23
GRMZM2G074549_T01	10.9992	10.541	9.27204	8.02778	3.91841	7.37652	12.705	5.00399	8.15609	5.67185	13.9432	10.9153	13.2897	16.4306	17.2566	23.689	15.3563	8.36602
GRMZM2G107739_T01	76.6106	2232.95	130.611	8.92614	25.1232	149.064	226.209	9.79058	4.40649	6.05147	120.493	38.1411	41.8975	61.9621	21.4877	18.0562	24.5109	100.13
GRMZM2G036966_T02	1.19685	0.310672	2.55519	0.592365	0	2.12767	0.173214	1.13011	0	1.35233	0.599023	0.51312	1.47157	0.613286	0	0	0	0.794078
GRMZM2G102851_T01	1.08819	0.20386	0.71799	0	0	0	0	0	0.471603	0.298083	0	0	0	0	0	0.122679	0	0
GRMZM2G088847_T03	67.3654	245.251	309.117	1093.73	26.5136	395.086	475.778	643.138	432.864	34.7757	152.906	378.351	211.804	506.019	505.529	342.773	59.1262	77.8344
GRMZM2G389089_T01	0	0	0	0	0	0	0	0	0	0	0	0	0	0	0	0	0	0
GRMZM2G143462_T06	29.3688	45.7869	64.9298	7.63011	13.9675	14.686	12.8059	15.7723	9.31727	2.06332	67.6541	61.607	76.635	72.7437	96.4187	105.363	25.0274	84.3542
GRMZM5G802231_T01	0	0	0	0	0	0	0	0	0	0	0	0	0	0	0	0	0	0
GRMZM2G140170_T01	0	4.44597	2.63861	0	0	0	0	0	0	0	14.6217	7.54243	0	0	0	0	0	0
GRMZM5G821482_T01	0	0	6.75393	0	0	0	0	0	0	0	0	0	0	0	0	0	0	0
GRMZM2G078416_T01	24.4972	9.90887	19.0735	5.59135	13.994	13.9577	12.2275	4.73389	4.37797	3.863	23.6971	18.9657	27.9703	22.9852	26.0713	33.1809	23.2491	21.2221
GRMZM2G326869_T01	0	0	0	0	0	0	0	0	0	0	0	0	0	0	0	0	0	0
GRMZM2G153292_T03	362.818	926.658	764.808	60.8134	699.546	281.288	204.463	50.0232	28.5991	29.8247	943.368	968.658	1061.19	921.758	1457.73	1365.47	1525.75	758.487
GRMZM2G146627_T01	0	0	37.896	36.6187	12.6209	79.4427	72.6681	0	0	5.8262	12.672	0	0	0	0	0	0	0
GRMZM2G336824_T01	44.9658	394.419	42.7751	5.08947	0	0	0	0	0	0	0	0	0	0	0	0	0	0
GRMZM2G004290_T01	165.011	112.586	111.312	112.51	66.1009	56.5613	63.7667	88.1731	91.8119	71.134	113.673	153.863	270.895	219.208	226.619	336.593	314.75	181.172
GRMZM2G140116_T01	993.136	2319.08	2202.67	1159.13	592.149	558.071	553.357	392.593	439.155	484.925	1472.61	2111.13	3644.67	2718.33	4268	4977.31	3797.82	2882.05
GRMZM2G087678_T02	21.0783	40.4196	67.3579	38.1117	12.7183	20.9515	25.2437	15.7478	3.43863	11.6897	22.9118	29.499	7.63488	2.11552	3.70867	0	0	10.2579
GRMZM2G389285_T01	15.1949	0	0	24.2973	0	0	0	0	0	0	0	0	0	0	0	0	0	0
GRMZM2G416024_T01	0	0	0	0	0	0	0	0	0	0	0	0	0	0	0	0	0	0
GRMZM2G476322_T01	2.98514	11.4648	45.9639	0	0	0	0	0	0	0	0	0	0	0	0	0	0	32.9758
GRMZM2G146945_T01	3.04732	0	0	0	0	0	0	0	0	0	0	0	0	0	0	0	0	0
GRMZM2G087628_T02	21.6367	4.34112	8.24875	14.7981	27.3047	26.2419	13.2196	7.15424	4.29586	8.21983	4.15556	2.83903	1.61828	7.58474	0.656233	1.11594	0	10.9049
GRMZM2G701581_T01	0	0	0	0	0	0	0	0	0	0	0	0	0	0	0	0	0	0
GRMZM2G422671_T01	89.2335	160.44	117.114	26.467	125.994	196.325	128.522	12.278	0	0	43.122	0	3.745	5.9972	0	0	0	0
GRMZM2G033926_T01	50.4197	40.2455	30.9039	57.7702	33.3876	78.7831	80.1615	32.2812	23.1482	16.4831	27.3825	32.7795	61.2943	61.4765	41.1042	70.9307	51.9555	18.8577
GRMZM5G897473_T01	121.736	67.815	120.147	17.1214	88.594	38.0446	26.4821	24.2728	27.4307	37.5615	52.2465	62.5144	97.9173	192.283	111.695	144.625	182.827	147.353
AC209651.2_FGT001	0	0	0	1.07344	0	0	0	0	0	0	0	0	0	0	0	0	0	0
GRMZM2G024571_T02	14.8239	16.1598	16.4711	23.1123	22.3438	33.2395	22.5315	26.3268	46.9925	33.059	26.3445	27.6315	31.6103	40.5027	25.6715	38.0729	23.1769	15.8391
GRMZM2G074114_T01	34.1185	75.8103	54.5142	127.085	69.6386	97.2062	63.8549	76.2438	74.8725	50.7325	114.406	78.5138	81.7299	90.0797	137.058	102.854	110.076	69.4202
GRMZM2G084540_T02	28.6522	28.424	59.6261	29.0425	50.7211	31.2731	44.6196	28.4371	62.2123	5.44969	57.675	56.1733	77.6997	102.465	70.6497	95.6645	126.919	58.2726
GRMZM2G383154_T03	11.5559	2.48696	11.5451	88.3238	28.4302	55.2716	57.7267	46.5589	50.143	27.8263	11.1156	12.4308	4.62065	13.8101	7.34629	15.5041	1.94969	0.76573
GRMZM2G091331_T03	6.22677	15.2083	16.4991	9.37847	25.3357	5.44639	6.89309	31.3608	22.1387	19.4831	5.04046	2.25114	0.0395317	9.8186	0	0.187581	0	6.05307
GRMZM2G112535_T02	68.7647	41.365	65.8661	17.4052	18.4074	9.99472	14.2118	5.7342	13.569	27.6678	2.22987	9.06393	6.03566	29.2575	5.69481	11.1388	19.298	56.3291
GRMZM2G477146_T01	27.6237	27.0149	31.938	79.3945	58.8946	132.141	124.831	71.7511	89.2157	146.675	70.5963	32.2998	46.9708	61.094	29.7495	48.643	34.8398	40.4032
GRMZM5G824597_T01	0.410614	1.00717	0.579794	1.96998	3.58734	3.91734	5.02517	3.75361	5.83112	10.537	4.08797	7.10372	1.01139	0.423379	1.88399	2.04196	0.51469	3.74497
GRMZM2G177404_T01	1.90333	6.02894	3.50721	0	0	0	0	0	0	0	0	0	0	0	0	0	0	0
AC177833.2_FGT001	0	0	0	0	0	0	0	0	0	0	0	0	0	0	0	0	0	0
GRMZM2G152111_T06	173.073	182.318	246.541	113.824	140.111	119.162	69.042	72.8061	131.526	79.0137	124.247	243.385	231.648	227.554	202.246	279.697	378.149	266.729
GRMZM2G055960_T01	160.949	59.4885	55.6447	40.9169	117.218	98.5218	91.683	50.3044	45.1619	37.124	100.245	104.474	92.4766	112.257	108.675	103.532	97.0327	44.2401
GRMZM2G161809_T01	156.619	0.981525	28.3756	435.414	29.5165	44.1777	63.5862	490.952	953.327	1281.69	18.876	0	25.5052	25.8218	0	0	0	7.0794
GRMZM2G150762_T02	0.906037	0.483713	1.36707	0.0672917	0.841614	2.78371	2.44002	1.69857	0.625163	9.46328	1.39503	0.570126	0.811397	0.0962681	0.692782	0.551342	0	2.74139
AC197029.3_FGT003	0	24.3221	22.3747	17.7782	0	0	0	0	0	0	11.5422	15.6508	29.8734	16.2746	48.3271	33.5326	0	26.623
GRMZM2G060054_T02	1.86897	4.28134	2.68818	1.0708	9.04572	6.16682	1.97252	1.08063	2.00461	0.176488	0.698607	0.256696	0.800157	1.89474	0.633968	1.11403	0.80385	0.917301
GRMZM2G176028_T01	209.246	137.188	111.098	407.294	217.895	364.512	351.747	412.233	367.291	366.998	302.833	217.414	161.166	171.633	82.6169	85.1329	101.107	46.7093
GRMZM2G088169_T01	0	0	1.463	0	0	2.24377	0	0	0	0	0	0	0	0	0	0	0	0
GRMZM2G139712_T01	1.05574	20.5909	13.534	9.69759	25.4253	13.4979	4.3145	10.5894	7.8178	14.8979	26.0951	30.0718	28.0556	48.7986	35.7552	34.3428	34.2139	2.99943
GRMZM2G048892_T01	0	0	0	0	0	0	0	0	0	0	0	0	0	0	0	0	0	0
GRMZM2G126170_T01	12.4353	8.07821	5.87593	6.99814	5.35228	2.18481	2.97391	2.6668	1.66028	2.25744	0.390064	0.804661	0.690546	0.745189	1.50248	1.80879	1.9139	4.04635
GRMZM2G022804_T02	2.01049	0	0	0	0	0	0	0	0	0	0	0	0	0	0	0	0	0
GRMZM2G181542_T02	36.0841	19.8839	40.9384	11.1636	18.9369	12.8468	3.24484	12.2032	11.6451	14.9441	49.263	76.4281	119.981	78.1333	200.414	217.858	125.13	75.181
GRMZM2G394827_T04	45.5185	37.7947	55.8564	27.3038	113.806	0.414796	96.5944	21.8536	3.14612	40.2906	62.3809	4.35651	0.00735612	6.9856	53.3299	20.0315	29.9801	5.12005
GRMZM2G162007_T01	3.58992	3.26009	3.69906	6.23703	1.92234	1.30991	5.69848	7.74211	7.26104	0.231327	1.05961	2.86557	12.1742	9.47907	0	1.14988	1.22589	1.89985
AC208915.3_FGT010	0	0	9.23582	4016.4	3.58647	288.578	2324.09	1059.57	6.13326	9.59518	0	0	0	0	0	0	0	0
GRMZM2G094360_T01	0	0	0	0	0	36.172	16.9834	0	0	0	257.44	189.263	160.503	108.257	14.3052	12.5144	0	0
GRMZM2G109677_T01	40.5197	49.1314	9.83515	56.4483	34.8918	53.3151	83.4555	47.4322	135.525	112.804	41.087	166.363	136.449	154.814	239.591	231.85	249.088	252.82
GRMZM2G053631_T01	0.47131	2.40223	3.25116	0.221939	0	1.05932	1.2194	0	0	0	1.74392	2.33771	1.04052	5.8699	3.00908	4.14746	2.84677	7.67864
GRMZM2G064773_T01	0	0	0	0	0	0	0	0	0	0	0	0	0	0	0	0	0	0
GRMZM2G042539_T01	14.0219	0	0	0	0	0	0	0	0	0	0	0	0	0	0	0	0	0
GRMZM2G022506_T04	0	0	0	0	0	0	2.90788	0	0	0	0	0	0	0	0	0	0	0
GRMZM2G038973_T01	60.9631	25.4102	33.1671	406.249	144.406	523.554	707.731	427.816	176.319	70.7981	32.5096	28.2969	38.2463	42.3728	32.1818	52.6962	64.1336	18.1478
GRMZM2G096904_T01	0.610093	84.5672	10.4919	16.8007	166.583	150.709	150.707	40.55	22.1892	12.7477	9.0999	1.80986	0	2.77024	0	0	0	7.48783
GRMZM2G319435_T01	4.23167	0	0	0	0	0	0	0	0	0	0	0	0	0	0	0	0	5.35383
GRMZM2G067080_T01	2.77335	1.4293	1.26889	2.87147	6.83015	7.59874	3.2296	9.92032	0.33837	2.24427	2.76907	0.986699	2.99351	3.20819	4.52175	2.49671	5.18411	2.46969
GRMZM2G354253_T01	0	0	16.6412	0	0	0	0	0	0	0	0	0	0	0	0	0	0	0
GRMZM5G859493_T01	2.48469	1.14573	2.54256	0.839512	2.65423	4.18545	3.46527	4.73539	6.59581	4.0614	6.24256	6.55099	5.96797	7.51521	5.72613	6.5086	3.58135	2.76384
GRMZM2G090627_T01	0	0	0	0.295057	0	0	0	0	0	0.808557	0	0	0	0	0	0	0	0
GRMZM2G580235_T01	0	3.45156	2.58832	0	0	0	0	0	0	0	0	0	0	0	0	0	0	0
GRMZM5G843213_T01	3.48864	3.71735	1.87207	3.25179	8.62535	1.18628	6.28006	2.03904	4.67102	1.81383	8.67446	9.55097	6.90086	11.9477	7.06361	12.8832	1.24581	0.943806
GRMZM5G807756_T02	0	0	0	0	0	0	0	0	0	0	0	0	0	0	0	0	0	0
GRMZM2G395244_T01	40.8863	138.934	105.815	18.3956	13.6381	5.47915	8.55586	7.04123	3.57281	2.3273	17.287	21.2008	5.88981	23.7811	14.983	7.57605	8.52916	14.8643
GRMZM2G098420_T03	33.6884	14.0231	19.4658	18.6032	12.2706	7.87129	8.68501	5.84888	6.85575	7.69459	9.39725	24.1185	25.9377	20.8214	15.7913	18.4974	8.7057	19.9244
AC225790.2_FGT003	0	0	0	0	0	0	0	0	0	0	0	0	0	0	0	0	0	0
GRMZM2G163406_T02	1.23614	29.9947	21.6119	0	26.5816	15.7944	69.4915	2.63633	4.07566	8.36489	137.968	10.1663	44.6191	113.996	12.8863	8.77468	9.284	12.1531
GRMZM2G081160_T01	0.0511957	1.1226	0.0438278	0.0368043	0	0	0	0	0	0	0	0	0	0	0	0	0	0
GRMZM2G701108_T01	7.54982	5.46479	7.93152	6.65388	10.6081	12.039	4.62007	10.0128	1.44754	6.98997	9.58647	7.52118	8.29333	8.5566	7.51013	8.6881	0	2.76707
GRMZM2G112238_T03	30.5532	0	0	0	0	0	0	0	0	0	0	0	6.16347	16.4877	0	0	0	1210.61
GRMZM2G177386_T03	13.4465	22.5557	3.77089	23.5135	22.8012	18.9081	22.6963	10.6688	60.0134	38.9508	49.9739	23.9277	26.2023	21.3507	8.73807	6.38662	0	0.0574153
GRMZM2G037386_T01	3.11989	5.41152	7.70894	1.82442	23.0863	0	0	0	0	0	0	0	0	0	0	0	0	4.38983
GRMZM2G152526_T01	181.064	155.689	205.671	252.019	149.812	150.83	158.757	252.978	248.833	244.362	164.788	138.529	123.605	138.223	134.527	140.271	125.423	139.524
GRMZM2G005301_T01	0	5.00591	17.6051	5.14715	0	10.2537	10.7064	0	0	0	0	0	0	0	0	0	0	0
GRMZM2G423518_T01	0	0	0	0	0	0	0	0	0	0	0	0	0	0	0	0	0	0
GRMZM2G093098_T01	15.3009	11.9566	16.1068	59.5886	21.0788	33.8442	37.7404	47.6053	44.3499	33.8459	15.0717	17.0558	18.4197	25.9169	21.3873	24.2984	23.2204	17.792
GRMZM2G027499_T01	7.63635	10.683	5.57169	68.5046	33.7293	56.3984	81.6609	71.0945	109.968	132.346	18.6945	5.22593	10.3721	7.40977	0	0	0	0
GRMZM2G063253_T08	9.35973	3.79124	7.05022	0.253248	1.80599	5.54962	3.05246	0.593182	1.98416	0.614115	3.54126	4.08664	1.9424	3.80331	1.60993	1.54157	0.259266	2.07347
GRMZM2G388539_T01	15.1623	3.33703	8.83839	73.663	11.5111	12.5283	13.118	16.4403	19.3239	16.4454	8.56417	18.2649	15.0994	21.5268	19.0969	25.175	31.6434	14.6353
GRMZM2G108600_T02	3.98638	9.58274	4.27742	23.3724	6.64485	13.9711	36.8788	59.956	54.7734	18.2704	9.47864	8.6303	4.33115	6.81031	2.63147	1.24317	0.137675	0.191617
GRMZM2G030695_T01	0	0	0	16.069	0	0.729543	0.72951	10.5775	15.6952	12.7961	0	0	0	0	0	0	0	0
GRMZM2G064655_T01	12.9343	93.4023	40.663	21.4308	24.0509	39.0029	37.3395	44.9756	53.0128	51.0481	16.7556	0	0	0	0	0	0	0
GRMZM2G118082_T02	1.48129	4.28679	0.788728	2.13538	3.6902	7.11641	2.9208	0.144741	4.09488	1.91826	5.06343	3.07958	3.1098	0.886144	1.6058	1.71997	0.483538	2.10474
GRMZM2G117612_T01	38.6233	57.512	38.8413	106.891	66.469	87.3648	89.8784	83.4929	110.019	112.345	80.3784	48.4247	87.5601	88.3382	34.8252	69.5194	87.3137	35.6791
GRMZM2G062788_T01	0	6.22844	90.354	3250.49	287.348	756.056	682.297	643.353	824.221	766.617	32.0922	0	0	0	0	0	0	21.966
GRMZM2G025992_T02	0.534862	2.77479	3.41877	0.763884	0.139718	0.205144	1.46374	2.12881	1.4231	2.38038	2.73312	0.876603	2.43785	0.966897	0.539273	0.827747	2.68833	1.97602
GRMZM5G822895_T01	15.2306	261.505	0.936303	0	0	0	0	0	0	0	0	0	0	0	0	0	0	0
GRMZM2G138750_T01	77.8189	106.11	20.2228	8.36144	0	5.35008	6.62593	10.6073	14.5926	14.6604	1.78337	0	2.52804	4.00033	0	0	0	136.879
GRMZM2G061078_T02	31.0154	4.33141	11.0508	23.1792	8.73817	12.8373	3.07543	10.8394	7.69417	4.78617	5.04518	4.07065	7.12926	20.201	19.2375	17.8265	17.0288	30.3784
AC184130.4_FGT005	0	0	0	0	0	0	0	0	0	0	0	0	0	0	0	0	0	0
GRMZM2G704042_T01	2.24419	0	0	0	0	0	0	0	0	0	0	0	0	0	0	0	0	0
GRMZM2G088482_T02	0	68.1038	6.58523	82.2611	22.3417	10.5612	15.8346	49.5258	5.58246	9.89485	7.31716	0	2.69233	15.185	0	2.66042	0	0
GRMZM2G034410_T02	18.7372	4.26971	8.67523	23.2433	6.89784	9.06828	7.35184	29.8751	65.2843	31.9132	9.46465	3.90684	7.41849	5.74191	2.45623	3.52872	12.7239	0
GRMZM2G078862_T02	0	0.481932	0	0	0	0	0	0	0	0	0	0	0	0	0	0	0	0
GRMZM2G703059_T01	0	0	0	0	0	0	0	0	0	0	0	0	0	0	0	0	0	0
GRMZM2G141136_T01	55.0223	13.2571	8.44383	5.3534	27.7369	35.7742	19.3695	17.9859	16.8852	23.1658	19.9549	15.8345	14.5793	23.4198	7.99568	13.8075	25.8418	13.3409
GRMZM2G312661_T01	0	197.251	11.2257	11.5672	148.274	144.269	222.919	280.982	58.382	54.8679	15.5298	11.8929	4.15387	4.66843	1.44673	0	0	0
GRMZM2G118873_T01	0	0	0	0	0	0	0	0	0	0	0.837404	0	0	0	0	0	0	0
GRMZM2G121063_T03	60.784	26.4605	15.9987	8.59208	7.0558	9.26067	5.44924	3.296	19.0548	6.92597	39.5058	55.6016	42.2214	35.4666	55.8303	65.2488	61.0416	14.6359
GRMZM2G437827_T02	1.63738	2.41454	1.65531	1.53375	1.50648	1.36079	2.35364	1.50892	1.36625	0.577042	0.615033	0.345587	0.811891	0.322014	0.216973	0.507859	2.61352	0.650806
GRMZM2G013657_T05	0.330065	0.27809	0.16239	0	0	0.0315779	0.302817	0.220579	0	0	0.0178838	0.0254614	0.0034405	0	0.310489	0.00691807	0	0.229196
GRMZM2G344300_T01	0	0	0	0	0	0	0	0	0	0	0	0	0	0	0	0	0	0
GRMZM2G073429_T02	16.184	4.29385	6.64334	72.2001	13.328	27.8004	21.9524	45.6898	49.9417	39.7281	4.00402	2.87132	7.74786	6.4277	3.43076	9.16966	0	2.77196
GRMZM2G700763_T01	0	0	0	0	0	0	0	0	0	0	0	0	0	0	0	0	0	0
GRMZM2G179121_T01	0	0	0	0	0	0	0	0	0	0	0	0	0	0	0	0	0	0
GRMZM2G065958_T01	0.177885	0	0	0	0	0	0	0	0	0	0	0	0	0	0	0	0	0
GRMZM2G101875_T02	42.782	24.9327	106.132	124.893	515.861	588.232	454.375	15.3426	24.5284	19.4234	1212.68	625.895	208.366	127.453	11.884	3.08178	0	0
GRMZM2G046155_T01	0	0.351825	0.673148	0.525238	0	0	0	0	0	0	0	0	0	0	0	0	0	0
AC209015.3_FGT004	0.56906	0	0	0	0	0	0	0	0	0	0	0	0	0	0	0	0	0
GRMZM2G121826_T02	4.37028	14.2019	6.12222	0.709545	8.69601	1.96647	3.03542	0	0	0	6.9996	3.00599	2.87729	3.56172	3.45147	13.8928	13.3263	7.6506
GRMZM2G063798_T01	0.273368	0.664725	0.287563	0.157414	0.588087	0	0.112715	0.274829	0	1.77303	0	0	0	0	0	0	0	0
GRMZM2G451604_T03	49.6507	8.9229	64.5429	31.7837	27.5388	38.8419	25.5028	45.1485	57.0498	54.5695	221.797	314.03	156.607	59.4574	508.008	141.498	18.1735	84.9752
GRMZM2G169597_T01	2.9713	0	21.0656	0	0	23.0097	9.34093	4.20523	7.64263	13.6208	17.6152	5.52443	0	0	0	0	0	9.828
GRMZM2G073888_T03	5.58902	1.47166	3.27472	1.45422	3.98822	3.10411	12.8511	7.52108	5.52681	1.71334	1.37296	6.56169	1.81436	4.39016	4.17261	2.27055	13.1222	1.66616
GRMZM2G179445_T01	0	0	0	0	0	0	0	0	0	0	0	0	0	0	0	0	0	0
GRMZM2G149189_T01	0	0	0	0	0	0	0	0	0	0	0	0	0	0	0	0	0	0
GRMZM2G096604_T03	0.275441	7.30662	3.24168	50.1673	18.6401	6.64733	3.92722	28.4086	11.3984	28.688	0.0984989	0.164016	2.44791	0.11644	0.252344	0.377521	0.230256	3.12971
GRMZM2G430039_T01	90.9959	50.2192	111.315	1.96332	81.4391	20.7561	17.2235	0	0	0	195.834	124.791	83.9962	84.5637	26.5191	13.277	0	320.909
GRMZM2G097568_T02	16.9976	7.5128	7.87958	8.83439	2.07141	3.06969	6.32111	6.9345	4.40142	19.3408	8.05027	5.74578	8.88813	5.2018	1.59385	7.91367	17.1105	9.39258
GRMZM5G823824_T01	3.03386	0.152219	0	4.22574	0	0	1.55994	5.2946	0	6.4041	0	0	0	0	0.985843	0	0	0
GRMZM2G163325_T01	17.9904	136.373	101.923	6.42217	190.592	71.4067	34.81	6.69857	7.36403	5.14537	78.9449	34.8963	29.3203	37.573	42.6533	23.7871	12.7892	64.4141
GRMZM2G010075_T02	60.7188	28.3979	42.8477	51.3466	29.6437	28.0341	28.5908	54.5995	39.1486	35.8088	43.9695	50.7875	73.2008	89.4491	60.9674	103.888	69.9522	61.7694
GRMZM2G108118_T01	0	28.1949	12.9681	0	7.82467	0	0	0	0	0	0	0	0	0	0	0	0	0
AC196170.2_FGT003	0	0	0	0	0	0	0	0	0	0	0	0	0	0	0	0	0	0
GRMZM5G893868_T01	0	0	0	0	0	0	0	0	0	0	0	0	0	0	0	0	0	0
GRMZM2G048919_T01	6.05139	11.1427	14.8433	0	9.07283	0	0	0	0	0	5.70377	0	6.51827	20.2837	2.82643	21.7467	48.0347	0
GRMZM2G025742_T01	0	0	0	152.439	0	0	10.3973	99.2357	282.91	263.003	0	0	0	0	0	0	0	0
GRMZM5G814945_T01	11.6299	6.67562	9.58886	8.09427	4.77845	7.82172	10.0363	12.9903	17.1138	16.1023	9.10804	10.1796	7.88438	11.445	12.1931	11.619	4.6688	4.37017
GRMZM2G016210_T03	0	0.77846	8.46083	0	19.1794	9.86994	0	0	0	0	7.23802	0	2.31247	7.18777	0	0	0	7.02733
GRMZM2G003656_T01	13.3497	0.0415248	5.18673	8.71851	17.2499	34.3203	0.781644	2.91097	10.4311	12.5818	8.45075	3.77385	14.5895	8.536	19.9033	19.8445	54.5884	9.03877
GRMZM2G381051_T02	426.499	337.01	63.1515	63.1748	50.8383	40.8578	66.0081	29.9964	30.5495	42.9128	59.582	69.7502	61.4549	59.8217	46.1547	64.9632	45.2527	48.83
GRMZM2G028216_T02	1.89256	1.17965	3.03455	62.3169	11.8279	43.323	36.9095	45.4304	30.7771	11.0464	3.53644	1.71799	1.66789	2.01677	0.0104446	1.75952	2.25789	2.09519
GRMZM2G338809_T01	2.46765	4.96296	3.77356	22.8933	0	24.8643	49.276	203.661	405.136	430.067	13.8343	2.77345	0	6.40041	0	0	0	0
GRMZM2G021303_T01	5.72049	1.35748	3.82059	7.07758	0	0	0	0	0	0	4.41392	4.6536	5.71258	3.3628	12.1996	7.7248	0	8.98643
GRMZM2G128485_T02	7.18961	2.31161	2.45751	8.66129	0.176291	4.69939	6.06817	10.1954	5.55635	7.12574	1.40846	3.47456	2.38115	3.89097	2.33797	1.4012	0.764587	5.13484
GRMZM2G060726_T03	2.99062	1.18054	3.01183	2.93338	12.7327	27.8638	8.17861	5.65693	1.75649	0	5.11538	9.37474	11.3363	7.7255	7.95892	4.95883	2.98805	4.17323
GRMZM2G147346_T01	51.3912	167.406	29.501	0	0	3.2909	5.27691	11.8862	0	0	0	0	0	0	0	0	0	6.36647
GRMZM2G030744_T02	25.1806	2.97645	8.18215	2.14382	17.0877	22.726	8.16435	3.20646	10.0953	15.7669	12.6284	13.4591	17.7398	4.94169	4.17861	3.13988	0	23.6928
GRMZM2G423202_T01	0	6.88704	33.91	188.841	0	36.481	201.34	470.606	414.942	295.254	3.60104	0	0	2.37348	0	0	0	0
GRMZM2G074099_T01	6.35965	33.0954	16.5257	100.351	43.7873	67.966	62.9957	61.8866	67.6152	56.9909	26.6321	39.3897	33.3855	29.9591	18.479	23.4091	9.9128	16.3708
GRMZM2G358618_T01	4.09441	3.10374	5.49908	17.3052	8.15074	21.3407	13.2683	4.85827	22.405	21.0977	1.63175	9.13124	3.72677	6.61591	5.41887	7.12702	4.42777	12.9983
GRMZM2G481615_T01	14.1545	4.57765	3.61791	20.8778	4.72132	8.40188	7.7411	23.2189	22.0588	17.0345	6.08571	6.49287	5.78037	5.80905	3.87308	5.36021	0	0
GRMZM2G090905_T01	15.1619	17.9326	20.2297	157.342	12.3765	32.7958	38.7315	59.2137	150.689	92.0885	26.7438	39.3618	32.9695	42.2554	49.3131	45.8851	32.2751	45.5847
GRMZM5G804941_T01	534.153	312.084	423.155	739.474	724.218	628.905	454.219	793.207	550.842	478.36	570.718	397.759	343.756	255.482	318.731	274.952	158.516	213.865
GRMZM2G327406_T06	1.38738	0.640177	2.99257	0.0717943	0.110228	0.430955	0.995438	1.08779	3.05249	0.343261	1.91833	1.37018	0.52859	0.00120359	1.05772	0.312189	0.0695309	0.227293
GRMZM2G369987_T01	0	0	0	0	0	0	0	0	0	0	0	0	0	0	0	0	0	0
GRMZM2G149265_T01	4.85962	5.66194	5.34845	67.9051	10.0027	21.9998	21.4915	23.9419	55.5424	61.1356	4.95451	5.7581	6.75851	15.3796	7.54998	23.9027	23.2134	22.5416
GRMZM2G134308_T01	44.4612	154.22	122.185	50.991	195.915	296.654	220.741	21.8915	12.9105	17.53	50.2744	25.3798	35.2594	30.3955	24.2708	8.12544	0	124.993
GRMZM2G392624_T01	3.9095	3.02535	1.50032	2.40746	0.749922	1.57449	1.38468	1.37179	1.4718	1.42882	0.134852	0	0.108336	0	0.191695	0.0832187	0	0.114994
GRMZM2G412911_T06	19.5857	13.051	49.8586	8.98067	69.2612	61.3674	18.7662	4.10539	7.33641	4.03847	35.4238	19.2618	12.0941	12.4348	11.9565	5.45774	8.93291	28.5845
GRMZM2G171556_T04	5.01793	5.21723	2.29275	7.92478	15.6045	3.75634	12.9433	17.6794	7.93822	7.32341	5.86397	6.4487	3.79915	15.3965	4.17057	5.26731	2.72159	12.661
GRMZM2G343426_T01	0	0	0	0	0	0	0	0	0	0	0	0	0	0	0	0	0	0
GRMZM2G068465_T02	39.2348	47.8175	11.1109	5.2736	15.8055	2.29725	20.2997	2.41066	2.11984	5.42763	24.1231	125.565	192.1	236.937	332.032	448.3	672.451	383.104
GRMZM2G173387_T08	1.41154	4.32727	33.1866	1.51929	8.94054	19.9954	5.19706	0.702589	2.59921	0.169954	26.977	2.78678	3.61824	0.0886198	0.065547	0.00409628	0	4.75578
GRMZM2G134930_T03	2.81693	2.78161	2.30162	4.42978	3.16045	3.97293	0.55683	9.99413	5.23754	0.693167	0.516204	0.660132	1.13854	0.434585	0.119557	0	0	1.11119
GRMZM2G022642_T03	0.244594	14.8323	3.93919	18.5026	22.0418	16.3631	28.5407	8.94779	20.3487	54.0298	13.4276	12.5703	7.42932	23.15	3.0305	0.93175	7.77453	0
GRMZM2G146416_T03	7.91506	7.65217	7.35195	9.36476	16.1916	3.59252	10.1693	25.3728	17.1424	17.8871	5.96039	2.57898	1.52716	2.09941	1.99409	3.33441	26.6352	3.94428
GRMZM2G063851_T04	186.572	425.603	173.626	294.459	99.8658	101	90.6574	154.131	165.963	118.848	202.536	195.729	289.487	235.245	262.159	319.297	212.055	81.3443
GRMZM2G057084_T02	2.70317	4.18126	2.15684	11.4391	5.35819	1.92229	3.71013	2.52615	7.31164	4.57945	5.33774	7.56072	13.223	5.87806	15.1807	12.2585	54.1233	5.91555
GRMZM2G404920_T01	0	0	0	0	0	0	0	0	0	0	0	0	0	0	0	0	0	0
GRMZM2G126468_T02	1.41021	0.924079	2.0379	0	0	2.45691	3.07414	2.79685	2.90876	0.261142	0	0	0	0	0	1.27914	0.212026	0.248884
GRMZM2G164956_T02	159.123	103.59	120.79	24.493	18.2135	12.3456	18.7678	14.7319	31.1962	9.44802	51.347	35.7474	94.3733	105.681	136.196	121.755	23.1271	37.7125
GRMZM2G018417_T08	131.162	114.846	97.3829	76.9086	33.4069	36.218	39.5054	42.3307	56.8978	81.3356	89.7866	70.1994	50.2763	40.3284	41.791	18.647	4.02573	96.3584
GRMZM2G161245_T01	214.286	103.551	123.231	21.428	102.706	48.9349	51.5711	106.513	26.9258	42.0044	112.083	94.8766	160.376	201.908	175.591	203.717	107.005	805.878
GRMZM2G028132_T02	0	0.286793	0.537332	0.78954	0.707123	4.77721	3.01347	0.73505	1.15626	2.36828	0.402576	0.322349	0.286647	0.35372	0.474969	0.501416	0.838863	0.58786
GRMZM2G007708_T01	0	0	0	0	0	0	0	0	0	0	0	0	0	0	0	0	0	0
GRMZM2G368491_T01	0	85.5805	64.8189	277.635	74.1034	72.8181	87.2224	147.033	220.56	183.991	84.3052	26.064	30.5719	19.1303	0	0	0	0
GRMZM2G157296_T01	91.4377	105.731	97.077	476.3	130.966	158.503	197.878	145.723	132.74	110.739	97.5266	154.317	214.762	225.927	225.665	338.734	273.748	87.832
GRMZM2G130544_T02	1121.12	2229.09	1783.18	985.686	697.153	782.642	619.395	473.101	500.84	681.617	1564.49	2754.01	4198.69	3147.09	5931.59	6536.45	3966.49	2481.69
GRMZM2G074611_T01	4.45709	83.3625	78.3382	40.4687	14.8993	35.2116	99.8624	211.713	92.9984	111.974	5.79965	4.3756	0	0	0	0	0	0
GRMZM2G339751_T01	0	0	0	0	0	0	0	0	0	0	0	0	0	0	0	0	0	0
GRMZM2G056079_T05	3.62168	2.00177	3.51798	0.724082	1.78709	6.48441	10.6534	7.71379	6.09307	1.0724	6.07445	6.53299	6.82914	2.34837	5.81788	3.29914	1.9377	0.349605
GRMZM2G445905_T03	0.274395	395.506	180.605	38.7187	597.657	1959.4	1285.83	61.455	12.7712	1.78184	84.9383	31.9906	13.2214	5.46175	0.1891	0.00284917	0.00669601	0.00569263
GRMZM2G164761_T01	0	18.9924	0	0	0	0	0	0	0	0	0	0	0	0	0	0	0	0
GRMZM2G028183_T04	55.8071	12.2071	21.8014	15.7072	43.6259	7.77282	31.8977	32.9938	19.6416	47.1413	25.3363	17.3832	13.534	15.4309	10.4695	20.6848	33.8986	26.7873
GRMZM2G141432_T01	1.43096	781.609	29.8324	1.61523	7.30659	0	0	0	0	0	0	0	0	0	0	0	22.1213	99.7512
GRMZM2G065210_T05	15.6501	4.06982	10.1061	4.21567	5.85914	12.4032	13.8267	6.00858	10.1786	5.46176	8.79602	4.11579	2.28854	6.4241	4.2158	6.19944	6.15845	13.5422
GRMZM2G013478_T01	92.7492	71.6316	89.4922	746.342	318.518	433.155	381.177	115.586	126.482	119.611	67.5891	90.4754	166.318	202.73	170.176	264.369	404.944	197.88
GRMZM2G003090_T02	38.8933	20.089	17.0154	31.8678	53.6192	64.5461	29.3854	8.20554	42.4263	48.97	3.03419	24.8408	2.52311	6.00566	0	0	0	12.2321
GRMZM2G122850_T01	1.2421	0	0.462995	1.31722	0	0	0	0	0	0	0	0	0	0	0	0	0	0
GRMZM5G890224_T02	0	0	0	0	0	0	0	0	0	0	0	0	1.85518	13.6243	0	5.83253	0	0
GRMZM2G311919_T01	18.8553	5.76897	4.57144	206.177	23.6464	256.907	368.766	203.123	240.432	173.514	7.14209	12.3914	15.7128	36.3117	23.0523	26.8679	22.3581	3.36989
GRMZM2G043926_T01	3.56234	0	0	0	0	0	0	0	0	0	0	0	0	0	0	0	0	0
GRMZM2G010779_T01	22.1451	0	4.66409	9.79313	0	0	0	7.88953	0	12.5208	42.8785	26.4156	26.0139	14.5607	0	0	0	0
GRMZM2G432722_T01	102.103	229.094	162.06	3.86996	247.223	87.9041	62.578	1.52773	0	3.29298	294.065	203.405	165.848	150.522	183.802	122.165	81.2895	257.732
GRMZM2G115757_T03	360.987	374.207	230.761	248.499	128.617	77.428	123.344	105.634	133.508	130.213	67.0463	80.3559	52.7861	30.4756	85.0022	79.0525	184.871	276.691
GRMZM2G098697_T02	1.02973	2.61204	5.45881	5.98941	0	9.33709	15.1883	8.06968	9.0419	2.93384	8.99112	3.88203	1.89823	0	0	0	0	0
GRMZM2G080501_T02	27.5684	17.2495	6.06937	8.1143	0	5.79763	5.56433	27.6476	13.8132	32.832	14.732	3.8663	1.88661	2.66251	0	0	0	0
GRMZM2G016858_T01	26.293	19.3266	24.9737	44.6438	20.8868	20.1743	35.3841	25.4666	33.2067	51.5966	32.1528	29.9266	25.8531	25.3861	23.8762	16.3294	16.8334	25.2565
GRMZM2G104025_T03	599.471	1875.49	1441.3	361.59	562.947	455.063	294.812	199.686	277.214	266.972	640.652	1082.34	1627.68	1293.01	2473.56	2544.24	2727.97	1512.37
GRMZM2G372961_T01	0.0798578	0.819397	0	0.265303	0	0	0	0.348533	0	2.00594	0	0	0.648867	0	0	0	0	0
GRMZM2G041065_T01	65.8996	0	0	0	0	0	0	0	0	0	219.024	554.921	525.066	504.735	973.678	722.224	448.591	8.7974
GRMZM2G083472_T01	73.3516	72.8576	149.804	485.312	348.444	252.49	283.998	507.152	165.59	94.228	101.689	75.5346	38.3017	68.1131	55.77	34.2287	12.9889	23.5614
GRMZM2G017741_T01	20.8087	30.0883	30.9229	35.7963	45.8393	38.9973	37.3651	33.7159	44.1501	40.4879	42.2101	36.3279	36.856	29.4211	27.3752	31.0213	16.0825	26.4206
GRMZM2G025458_T01	0	0	0	0	0	0	0	0	0	0	0	0	0	0	6.94533	28.2789	0	0
GRMZM2G441254_T01	0	0	0	0	0	0	0	0	0	0	0	0	0	0	0	0	0	0
GRMZM2G032475_T01	57.8618	33.2307	31.1509	35.996	26.9957	35.2902	26.5542	39.9984	56.8106	49.5902	52.0183	46.9903	39.4792	51.7073	33.8043	47.4153	34.3821	20.1643
GRMZM2G406951_T01	0	0	0	12.329	0	0	1.94083	0	0	0	0	0	0	0	0	0	0	0
GRMZM2G448456_T01	90.2371	93.8639	100.459	120.309	77.1128	69.2742	84.204	95.5567	97.9534	91.9824	110.106	136.248	190.071	180.81	225.402	271.748	257.945	123.397
GRMZM2G473111_T02	67.0649	24.9055	13.9662	9.94212	26.9017	53.9935	46.5177	46.9771	53.8775	24.6907	36.5445	13.1353	14.06	8.67339	0	0	0	0
GRMZM2G133097_T01	16.7678	2.52665	5.25633	2.30661	21.9063	12.11	17.0512	9.53782	5.60885	0.958283	12.5195	9.8117	2.47365	4.26388	0	0	0	12.0133
GRMZM2G013790_T02	4.68294	2.8371	3.53311	14.6672	4.33687	15.6527	14.373	32.0688	11.1274	12.0856	4.442	1.36039	1.71708	4.17474	0.6936	0	0	0
GRMZM2G059083_T03	0	0.621446	20.1959	8565.88	31.447	127.922	373.532	1412.25	1550.96	751.446	43.6659	4.91868	6.76425	1.33883	0	0	0	3.51176
AC209208.3_FGT005	100.554	135.596	168.127	122.279	101.495	74.8718	74.7208	72.3131	75.6353	56.0492	138.375	138.868	183.824	138.94	198.072	258.689	208.711	134.678
GRMZM2G473463_T01	28.5511	25.7776	40.9742	147.838	21.0418	56.5527	59.9738	42.7777	31.714	38.169	39.2402	47.5389	74.1434	58.9819	87.1179	98.2676	56.9727	72.6365
GRMZM2G117346_T03	6.9327	2.60062	6.54984	8.13783	3.16496	8.50826	4.25651	11.4092	16.4022	8.25881	7.36	6.4956	7.22905	4.42739	7.39084	5.37224	1.16086	6.93336
GRMZM2G093623_T01	43.0125	8.39435	12.5906	53.8621	6.25728	12.3108	8.39843	12.9055	29.52	38.1597	17.4429	16.7806	17.9283	11.1952	27.3686	24.8268	7.86843	22.8751
GRMZM2G067624_T02	0	0	15.4538	14.5868	47.5029	106.088	87.7713	20.394	21.8268	10.3882	47.293	54.1968	35.3319	10.3001	0	0	0	0
GRMZM2G000510_T03	63.5034	18.6307	12.9458	20.1787	32.2468	38.9268	32.324	44.1637	10.6039	39.5975	62.1003	62.106	50.8151	47.411	66.6305	44.9932	257.726	64.2852
GRMZM2G302778_T01	45.2688	29.7616	34.2081	438.877	40.1448	60.4451	72.9948	135.952	89.0507	73.7111	26.4922	34.1848	38.6728	24.864	26.471	32.7268	36.9251	57.9436
GRMZM5G833406_T02	0	0.54889	6.23758	5.10406	0	15.881	22.3142	28.787	3.45067	9.63744	0	0	0	0	0	0	0	0
AC189694.3_FGT003	0	0	0	0	0	0	0	0	0	0	0	0	0	0	0	0	0	0
GRMZM2G110168_T01	0	0	0	0	0	0	0	0	0	0	0	0	0	0	0	0	0	0
GRMZM5G800734_T01	19.2557	11.9095	32.1403	35.6099	46.0119	23.9303	17.0555	37.5767	51.205	29.5145	35.3103	17.7513	18.8222	44.1392	22.8116	23.2271	45.7901	44.7737
GRMZM2G510127_T01	0	0	0	0	0	0	0	0	0	0	0	0	0	0	7.2501	0	0	0
GRMZM2G118003_T04	586.127	830.698	348.467	114.565	740.694	484.531	128.857	6.32462	8.65663	13.9353	268.823	185.883	192.455	115.445	352.237	307.22	495.754	290.718
GRMZM2G048324_T01	75.2344	90.2586	57.2201	102.111	5.209	37.9376	68.3228	248.791	182.584	235.147	311.498	300.362	417.474	931.166	206.862	559.929	1791.12	20.521
GRMZM2G581728_T01	0.220727	0	0	0	0	0	0	0	0	0	0	0	0	0	0	0	0	0
GRMZM2G018793_T01	125.075	0.613385	0	0	0	0	3.63217	4.87853	4.5674	15.2593	0	0	0	0	0	0	0	88.9665
AC186656.4_FGT012	0	0	0	0	0	0	0	0	0	0	0	0	0	0	0	0	0	0
GRMZM5G802803_T01	0	0	0	0	0	0	0	0	0	0	0	0	0	0	0	0	0	0
GRMZM2G088235_T04	21.6911	3.17022	7.61726	23.3048	0	3.3142	14.1235	3.63662	2.75983	3.61095	4.1922	2.96534	3.5291	7.99929	2.77672	3.03554	0.165453	16.9417
GRMZM2G062841_T01	207.598	127.555	136.31	117.905	40.2706	77.5529	76.4525	108.144	85.5367	128.081	155.874	188.29	246.037	189.098	335.817	345.481	283.6	145.304
GRMZM2G307992_T01	124.897	104.793	261.871	1013.93	19.4773	76.817	144.028	38.1973	55.5087	4.47704	165.243	159.01	186.119	148.291	178.447	192.048	206.951	282.855
GRMZM2G147534_T03	1.14182	4.4497	4.67912	5.20535	0	4.80563e-39	2.45622	44.2193	4.31382	2.14649e-10	16.2563	32.2221	17.6079	15.4273	40.7225	3.20407	0	3.75073
GRMZM2G077981_T02	0	0	1.64154	36.0844	0	23.0538	29.444	36.8353	49.8193	24.7687	0	0	0	0	0	0	0	0
GRMZM5G812860_T01	1.25496	5.47718	1.50814	0	0	0	0	0	0	0	6.1533	0	12.6974	0	6.28653	0	0	0
GRMZM2G047409_T01	0	0	0	1.82345	0	0	0	0	0	0	0	0	0	0	0	0	0	0
GRMZM2G149802_T03	0.798933	0.628367	1.04649	0	0	0	0	0	0	0	0	0	0.0273418	0	0.0050112	0.774586	0	0
GRMZM2G173023_T01	0	0	0	0	0	0	0	0	0	0	0	0	0	0	0	0	0	0
GRMZM2G303474_T01	0	0	0	0	0	0	0	0	0	0	0	0	0	0	0	0	0	0
GRMZM2G135132_T01	408.578	626.432	430.92	37.6121	303.233	393.364	383.689	44.9101	34.5083	106.89	358.353	357.665	268.446	157.144	740.054	425.503	157.274	504.7
GRMZM2G150772_T01	11.6185	6.09458	2.93242	6.17372	7.71928	14.4738	12.5298	7.5079	2.02356	16.0531	11.2365	12.0993	4.55195	6.07268	0.716974	7.70562	22.7006	1.5
GRMZM2G003679_T01	0	17.3151	29.2504	0	0	0	0	0	0	0	16.9448	0	0	0	0	0	0	0
GRMZM2G125294_T01	36.2079	35.2213	28.8727	64.1261	64.906	63.4158	56.0752	116.101	222.859	182.538	46.0214	35.1751	43.0849	57.3864	33.4286	38.1662	39.3263	25.6958
GRMZM2G704277_T01	2.44661	7.70329	3.36122	2.29885	3.51292	4.23368	4.86335	2.07435	4.26975	4.41126	5.54695	1.16137	0.913076	1.0851	4.731	1.09479	10.6541	26.6851
GRMZM2G070054_T01	37.1257	19.3746	29.5785	23.5621	57.2817	43.3726	29.9071	42.7424	48.7345	55.9561	9.67487	10.6615	8.20488	10.1061	17.652	6.12869	57.6451	61.3233
GRMZM2G032071_T01	116.675	61.7933	110.398	67.6739	76.1431	56.6104	53.8307	64.8543	64.5349	53.4579	110.126	136.255	207.924	197.974	206.21	274.169	178.768	138.325
GRMZM2G040890_T01	20.819	20.7944	77.3013	100.603	76.4557	56.8394	42.1513	20.9832	10.961	13.0434	3.92065	1.74341	0	0	0	0	0	11.0253
GRMZM2G162284_T03	13.8345	1.78014	7.77315	1.97513	15.7084	0	5.31438	6.84133	0	11.5385	0.714265	0.334816	40.5046	64.545	0.187774	23.2466	489.045	12.4823
GRMZM2G060765_T02	24.6624	25.7844	37.4658	63.0403	26.7938	35.9564	39.3028	36.788	69.7735	17.4963	40.0551	52.9519	48.0248	69.0662	61.5248	73.4518	57.449	60.8635
GRMZM2G047969_T04	0	3.92652	13.7506	0	0	0	0	0	0	0	1.87899	0	1.14049	0	2.50851	0.519368	0	18.0437
GRMZM2G118250_T01	2.13833	0.108332	13.1168	1.53967	0	2.14597	1.68187	1.54089	0	0	43.992	24.3137	16.5157	17.9682	5.0325	4.05507	0	0
GRMZM2G323182_T01	0.00899048	0	0.021036	0.0380377	0.178631	0	0	0	0	0	0	0	0.0353593	0	0	0.0326682	0	0
GRMZM2G012498_T01	0	0	0.801917	0	0	0	0	0	0	0	6.57663	0	0	0	0	0	0	0
GRMZM2G444073_T01	0	4.9712	74.6923	159.837	0	22.7791	40.7138	111.478	42.3518	19.9388	0	0	0	0	0	0	0	0
GRMZM2G017941_T01	178.983	416.719	189.141	262.104	316.508	264.683	296.356	240.151	237.682	254.848	419.294	374.84	354.74	339.159	355.796	370.636	482.711	137.534
GRMZM2G173747_T01	612.709	519.158	282.429	381.606	493.829	679.043	545.828	591.733	654.553	770.037	580.657	452.991	531.719	622.647	322.953	534.44	1515.55	207.085
GRMZM2G127328_T01	4.2737	14.0492	8.29703	19.8721	0	0	4.4381	27.7538	22.2568	76.5341	0	0	0	2.84463	0	0	0	0
GRMZM2G094356_T02	3.39352	0	0.861745	0	0	4.22086	3.20973	0	0	0	0	0	0	0	0	0	0	0
GRMZM2G080375_T05	69.4828	6.87398	0.822843	18.2444	7.49454	11.3194	67.9535	5.55234	3.9417	1.01672	0.836408	4.68869	2.26887	7.8025	6.55513	1.03877	0	15.8689
GRMZM2G061280_T02	105.988	360.466	385.129	0.962215	443.888	144.798	70.0633	13.5486	0	3.22	369.966	208.854	220.15	140.695	241.137	200.01	135.27	292.473
GRMZM2G132614_T01	0	0	0	0	0	0	0	0	0	0	0	0	0	0	0	0	0	0
GRMZM2G156026_T01	35.2961	7.14556	15.8056	14.326	0	0	0	51.3839	37.8654	33.0233	6.22856	0	0	0	0	0	0	0
GRMZM2G311390_T01	2.2777	1.08493	1.47726	1.18413	0.57409	0.448187	0.902123	0	0.92721	0.665047	0.637903	0	1.01054	0.47855	1.58892	1.59814	0	0
GRMZM2G457201_T01	0.827131	1.04578	0.69641	1.56298	2.26436	1.35248	5.06537	10.8162	5.47101	5.6246	4.09987	1.77037	1.28074	1.55067	1.38232	1.51807	5.71275	1.53043
GRMZM2G050684_T02	5.07769	4.79255	9.70645	3.5573	0	6.68587	0	3.92457	5.12317	6.26636	1.59573	0	2.8341	0	2.89686	0	0	0
GRMZM2G065641_T01	15.8348	12.9333	12.313	15.2383	5.86783	14.6045	0	2.25211	0	0	11.1956	13.8562	18.2481	18.257	21.9844	19.9066	26.8028	17.5316
GRMZM2G041258_T01	130.215	263.481	347.406	173.239	446.317	294.57	220.311	136.575	95.0431	42.0703	184.447	112.503	162.022	74.0532	55.4786	38.864	215.887	394.841
GRMZM2G581326_T01	0	0	0	0.694872	0	0	0	0	0	0	0	0	0	0	0	0	0	0
GRMZM2G700659_T01	0	0	0	0	0	0	0	0	0	0	0	0	0	0	0	0	0	0
GRMZM2G018447_T02	26.8075	2.65566	2.71688	2.46585	7.08818	3.76991	5.4229	7.51008	4.27313	4.0353	0.514552	0.910915	1.02402	0.999418	1.05546	1.01871	43.3045	5.43651
GRMZM2G059502_T01	0.271066	0.145883	1.11604	1.58157	0	0	0	1.55386	2.03054	1.3912	0	0	0	0	0	0	0	0
GRMZM2G042027_T02	11.5471	4.97011	9.08365	23.5371	34.3278	1.35423	4.43635	6.34348	8.19785	6.78397	6.11147	6.04304	6.99678	5.93528	4.61528	0.82519	0	29.9344
GRMZM2G404132_T01	17.438	48.0657	56.5792	11.6783	53.3058	42.31	49.1124	4.34134	0	0	96.2915	45.0039	35.1244	28.4052	24.27	18.2233	10.0064	32.6276
GRMZM2G409265_T02	0.473372	0.714332	3.13908	2.355	2.34586	2.18547	5.55389	1.21526	2.62429	2.89356	2.00445	0.747797	0.590735	3.96221	1.85796	2.18411	2.26489	4.52261
GRMZM2G126239_T01	12.6094	0	21.3381	2.10682	0	0	0	0	9.64932	19.0341	0	0	0	0	0	0	0	9.4722
GRMZM2G478414_T01	17.1796	18.4681	75.8577	0	1077.58	30.5942	23.9617	0	0	0	54.1525	25.6506	21.9557	21.391	0	0	0	0
GRMZM2G145794_T01	14.826	19.4798	12.5391	82.8563	9.90425	39.6273	35.1806	71.4138	84.531	120.336	25.0181	11.5981	22.0879	21.4009	15.2182	20.7747	3.58778	7.09281
GRMZM2G491240_T01	0	0	0	0	0	0	0	0	0	0	0	0	0	0	0	0	0	0
GRMZM2G110511_T01	90.5845	86.4417	10.4189	2.42989	0	0	0	1.62058	2.51873	16.1108	0	0	0	0	0	0	0	6.38603
GRMZM2G082823_T01	59.102	167.198	236.049	0	105.721	13.1621	10.8463	0	0	0	197.063	122.748	56.113	67.8296	170.731	72.1359	44.2024	241.634
GRMZM2G435541_T01	1.9259	23.1305	23.2756	24.9199	19.0819	0	0	13.506	25.4416	46.3287	14.9255	13.706	10.8716	0	9.24663	0	0	0
GRMZM2G335218_T01	0	0	0	0	0	0	0	3.38771	11.9403	25.4679	0	0	0	0	0	0	0	0
GRMZM2G073023_T02	42.571	79.4878	18.4008	27.38	8.16784	8.65897	10.4593	12.8562	34.6666	10.3379	42.8877	36.9794	52.0727	83.3412	77.4304	50.6121	28.4653	8.84352
GRMZM2G083350_T01	0	67.0363	5.80272	0	0	10.6099	11.8755	8.84444	2.01611	11.6692	0	0	0	0	0	0	0	0
GRMZM2G019291_T01	3.7105	3.20458	0.815875	0.129102	1.71886	1.81644	1.33653	5.55609	6.80328	1.41962	6.01016	0.815005	8.04164	6.18787	2.59919	4.98861	0.993401	1.00346
GRMZM2G010636_T01	0	0	0	0	0	0	0	0	0	0	0	0	5.33417	9.41913	1.31708	8.40446	0	0
GRMZM2G110582_T03	10.1258	11.1546	6.1815	6.04164	3.59717	10.2504	6.92818	17.0358	1.96467	1.54265	12.0789	7.02595	6.16849	10.1903	8.26727	7.60019	0	17.1714
GRMZM2G403151_T01	20.6081	18.737	15.3695	8.1372	28.9858	25.1031	25.1799	27.1202	32.0811	31.5965	29.6873	20.4303	10.9548	5.60073	2.11499	0.66437	0	3.2065
GRMZM5G824201_T02	2.16129	2.86321	2.299	2.07036	4.15869	0.843197	0.64384	0	0.870653	1.87537	1.0314	0.56474	0.56771	0	0	0.910263	0	0
GRMZM2G178517_T03	60.6653	54.5885	40.2408	3.17315	92.9784	9.65643	15.1476	24.4692	8.18957	35.0265	4.51651	8.83757	6.02849	7.40318	80.6353	2.57051	47.5321	55.7447
GRMZM2G435592_T02	17.3455	60.268	16.2267	30.4143	41.0935	62.6826	59.4507	162.715	58.1458	50.7448	13.3263	8.03298	10.068	11.5962	0	0	0	0
GRMZM2G017522_T01	0	9.00666	4.80399	33.757	0	1.04091	7.7706	14.4437	13.0388	8.11139	43.4869	35.4686	26.1951	15.4292	0	0	0	0
GRMZM2G327247_T01	1.63453	2.63891	11.6877	0	0	0	0	0	0	0	4.28545	0	0	2.65396	0	0	0	12.3126
GRMZM5G886540_T01	0	0	0	0	0	0	0	0	0	0	0	0	0	0	0	0	0	0
GRMZM2G454928_T06	0.455045	0.688833	2.61396	1.85227	0.104746	2.14055	2.72989	8.68747	1.53071	2.85595	0.79925	0	0	0	0	0	0	4.82194
GRMZM2G398731_T01	5.14662	2.03523	1.28603	13.3574	8.86903	5.22633	0	3.57653	8.36953	0	3.78112	11.0368	12.5282	25.5524	22.8795	26.0075	11.1113	0
AC194970.5_FGT001	285.289	161.731	58.9139	1190.5	142.837	385.83	480.448	372.105	455.59	260.966	13.9933	13.9071	32.3868	67.7773	24.1504	57.4429	14.1139	160.279
GRMZM2G056934_T01	11.1408	5.36608	5.10894	23.6561	5.19689	3.47591	12.8317	46.7468	38.0456	47.2754	7.29885	5.73318	4.00542	2.97903	1.71135	1.33764	3.32832	2.5729
GRMZM2G096249_T01	0	0	0	0	0	0	0	0	0	0	0	0	0	0	0	0	0	0
GRMZM2G036759_T01	30.6995	210.744	64.3117	23.6235	32.5215	31.2564	31.0674	14.5917	14.5334	8.01442	58.719	52.3201	42.8082	28.7459	59.1729	47.4751	19.1729	37.3266
GRMZM5G804181_T01	15.0414	2.26116	0.526435	1.97822	47.5483	41.7897	24.7846	30.9468	289.395	231.231	7.961	15.2183	12.6536	29.2185	11.3981	24.323	9.15703	0
GRMZM2G004898_T01	25.6495	0	0	92.4185	0	4.4682	0	11.0136	0	6.30417	0	0	5.10333	21.6973	48.0115	52.7987	0	0
GRMZM2G478798_T01	0.635551	42.3274	7.96838	95.4513	1.63746	2.96839	1.54195	4.58974	16.7247	19.4567	1.5587	0.670115	0.503287	2.167	1.79685	2.3627	2.25399	0.0128566
GRMZM2G054634_T02	1.94298	4.99908	7.7522	0	1.47593	3.03973	2.13186	0	0	0	4.24616	3.83742	5.58437	3.94394	8.31142	5.96451	4.617	7.3128
GRMZM2G148800_T01	19.1848	0	0	0	0	0	0	0	0	0	0	0	17.5526	11.7302	0	0	0	563.235
GRMZM2G034302_T03	0.970337	3.78971	1.75206	12.5302	4.18475	8.8139	0.70918	35.3019	17.1979	16.8146	0.599076	1.0266	1.43401	1.84982	2.62647	2.10152	1.00175	11.0259
GRMZM5G805026_T01	126.174	22.8764	25.1367	1.5116	0	0	1.68934	5.74541	1.04595	11.072	21.4387	11.4625	4.73	6.75138	1.3711	0	0	36.0077
GRMZM2G180654_T02	6.81036	2.55537	10.7039	5.95477	13.3074	9.33962	9.34915	12.2063	7.46983	6.90015	5.95896	12.8039	6.16819	3.92649	4.25886	15.3934	9.9294	12.3409
GRMZM2G176455_T01	205.972	58.4856	12.2476	6.96555	60.3257	8.94159	22.7032	3.59115	11.2704	17.4161	11.348	24.2224	45.6197	8.18401	29.8271	24.7902	117.658	25.4742
GRMZM2G132331_T01	132.213	97.7262	0	26.5581	0	0	10.2731	2.07793	0	0	0	0	0	0	0	0	0	0
GRMZM2G145123_T01	4.59611	5.018	7.72058	0	0	0	0	0	0	0	48.074	21.0533	21.3595	26.699	22.0748	8.00967	0	0
GRMZM5G829103_T07	13.1472	1.208	6.97785	3.13408	9.60222	14.9014	12.6632	5.14511	4.61433	4.42873	47.2206	14.3301	8.64592	5.91607	0	0	0	71.7769
GRMZM2G156737_T01	0	0	0	0	0	0	0	0	0	0	0	0	0	8.8673	0	0	0	0
GRMZM2G479270_T01	8.59643	0	0	0	0	0	1.82937	0	0	0	0	0	0	0	0	0	0	0
GRMZM2G044457_T02	60.6288	69.3054	34.4761	24.3625	25.1739	13.3701	26.8375	19.2028	5.03262	11.0214	49.0169	48.0104	39.1822	33.842	40.0943	23.9049	11.1658	27.8552
GRMZM5G844236_T01	6.51654	5.35981	6.7503	4.61853	0	0	1.57774	1.65021	0	0	0	0	0	0	0	0	0	0
GRMZM2G405662_T01	29.7198	94.1347	62.6033	21.1227	50.4386	44.5609	22.5499	21.501	0	0	23.7522	0	5.0705	6.72867	0	0	0	0
GRMZM2G004590_T01	188.885	97.7427	16.8615	16.86	23.3858	87.7126	89.8797	14.1191	3.98643	0	77.754	200.621	252.378	399.36	157.279	347.132	540.742	55.6681
GRMZM2G110333_T04	56.6675	45.742	29.1106	48.4868	14.9824	13.3445	10.9088	20.8147	21.7312	7.75394	25.6207	16.6945	33.3942	16.2552	66.2153	52.2363	77.6767	20.589
GRMZM2G006474_T01	60.1871	80.4397	103.46	64.9748	90.2923	51.4599	46.9087	35.3079	39.5693	39.7164	94.8719	87.4176	78.5197	74.5274	99.9725	91.8574	48.2669	133.143
GRMZM2G180596_T02	41.8957	178.33	61.0334	32.8027	60.2642	54.0115	40.377	8.1314	61.985	50.8985	181.971	67.1657	88.195	56.2008	5.41097	5.83057	0	27.3488
GRMZM2G156415_T03	54.3559	7.62851	6.1881	11.6743	6.69812	10.9615	5.68988	6.31104	13.6484	19.7103	20.5421	33.0458	52.7269	65.095	52.372	66.7413	85.0082	28.4847
GRMZM2G508335_T03	0	0.0294023	0	0	0	0	0	0	0	0	0	0	0	0	0	0	0	0
GRMZM2G109142_T01	223.72	0	1.41196	0	0	3.459	6.365	0	0	0	6.91894	0	0	3.59943	0	0	0	0
AC199918.4_FGT003	0	0	0	0	0	0	0	0	0	0	0	0	0	0	0	0	0	0
GRMZM2G117064_T01	30.9358	79.0368	55.5193	4.95	37.3993	10.9355	9.1568	8.748	15.155	9.16457	64.347	191.146	194.139	187.125	349.276	226.354	95.6755	781.621
GRMZM2G060023_T01	0	0	0	0	0	0	0	0	0	0	17.1185	26.462	0	0	80.9251	7.35877	0	0
GRMZM2G379804_T01	24.6718	11.7157	12.4943	56.9833	38.0126	37.6271	34.6687	56.9351	48.7269	38.4821	31.3778	27.6103	14.5885	25.9238	25.8672	17.8317	19.486	35.7438
GRMZM2G174503_T01	0	0	0	0	0	0	0	0	0	0	0	0	0	0	0	0	0	0
GRMZM2G702310_T01	0	0	0	0	0	0	0	0	0	0	0	0	0	0	0	0	0	0
AC194272.3_FGT003	60.6001	96.2521	26.1722	0	0	61.3561	15.0416	0	0	0	0	0	0	0	0	0	0	0
GRMZM2G048522_T02	1.69597	2.66066	4.78756	0	0	0	2.50033	0.825197	2.90835	17.1488	0	0	0	0	0	0	0	0
GRMZM2G351307_T02	0.0359892	0.799896	0	0	0	0	0	0	0	0	0	0	0	0	0	0	0	0
GRMZM2G119411_T01	56.7487	33.6476	26.1117	52.2911	97.301	101.016	119.841	62.6469	60.5823	54.6458	78.6135	96.6699	133.289	179.315	122.192	167.265	126.439	31.9304
GRMZM5G848693_T01	0	0	0	0	0	0	0	0	0	0	0	0	0	0	0	0	0	0
GRMZM2G119081_T02	4.5417	0	4.25559	0.961332	5.89993	0	12.0984	0	5.1717	10.0947	4.66309	2.70282	0	0	2.51084	0	0	0
GRMZM2G079143_T01	170.554	126.259	150.803	53.9853	49.7852	41.5741	36.09	61.1359	47.1808	58.3523	114.671	135.126	229.23	180.383	211.847	283.471	202.794	330.796
GRMZM2G559436_T01	13.7866	41.703	43.5685	0	80.7001	25.396	9.82577	4.59527	0	0	59.53	47.4142	56.66	58.8624	79.2381	71.3593	12.6272	40.8278
GRMZM2G046528_T02	13.7407	0	11.8445	44.6069	16.4882	28.7252	10.6041	31.5924	34.5477	46.5594	16.1425	8.1844	2.437	0	1.82986	0	0	0
GRMZM2G004694_T01	0	265.851	48.572	320.472	0	6.25399	42.0254	550.39	777.079	876.919	11.0748	0	0	0	0	0	0	0
GRMZM2G167786_T01	7.71007	18.264	78.0092	62.2178	227.469	50.0158	23.5905	5.72577	10.6748	5.70567	24.0181	36.6962	24.7411	13.1216	74.6846	37.1173	31.6004	66.9906
GRMZM2G021777_T02	7.61979	10.2416	49.715	60.9254	9.99264	26.8667	20.8962	13.1467	31.1802	15.4299	8.85921	0.371453	5.04747	5.6525	6.83696	2.56861	0	56.135
GRMZM2G158188_T02	0	0	0.350217	0	0	0	0	0	0	0	0	2.30123	7.09085	1.39801	16.7746	13.072	6.84271	0
GRMZM2G446921_T02	11.6978	5.94103	15.3588	0	13.7183	8.4173	6.76067	0	0	0	14.9301	16.8537	9.57768	10.5653	20.3941	10.7098	0	32.0053
GRMZM2G114354_T01	4.44527	0.982161	0.371891	119.174	3.78323	29.5764	25.4287	33.8443	44.5806	47.77	0.563857	0	0	0	0	0	0	0
AC198993.3_FGT004	0	0	0	0	0	0	0	0	0	0	0	0	0	0	0	0	0	0
GRMZM2G429714_T02	6.18139	149.421	28.9664	89.1739	58.7936	51.0329	70.2534	28.8534	61.2658	131.115	39.115	22.2247	29.5736	27.4926	2.89683	0.870083	0	0
GRMZM2G163227_T02	5.32562	2.84258	5.62679	4.12346	1.49919	10.1961	5.43452	15.9184	2.8595	3.78728	7.32588	6.28069	7.71218	6.74364	6.0175	7.64054	2.57518	5.13508
GRMZM2G016106_T02	41.5995	16.6368	30.3424	14.0979	25.4764	26.8643	16.997	38.5131	24.8523	48.0627	33.0055	31.672	50.1205	41.2946	18.4561	41.5207	98.884	35.906
GRMZM2G059618_T01	84.5031	59.8298	47.4638	65.4497	23.141	22.8356	48.1733	43.1404	63.6051	62.5086	63.042	95.7841	131.16	121.164	162.674	188.618	218.477	109.842
GRMZM2G156238_T01	203.531	21.1734	6.48515	25.737	1.3555	8.0515	9.04575	30.3352	15.5834	16.157	6.90173	14.8615	17.8313	15.3906	13.8386	7.19119	2.60047	85.6237
GRMZM2G526668_T01	1.6831	17.8838	44.1303	17.7616	15.1572	16.0008	6.7593	3.34953	0	0	0	0	13.6953	29.481	8.37773	59.4226	111.546	0
GRMZM2G104876_T03	3.33748	96.128	5.81927	19.591	69.5337	92.9578	115.617	480.557	130.254	53.1183	16.8522	15.4341	3.78046	5.45407	5.71715	0.598974	1.86619	5.03296
AC183412.5_FGT005	0.000194887	0.409235	0.0839983	0.000395807	0	0	0	0	0	0	0	0	0	0	0	0	0	0
GRMZM2G702108_T01	0	0	0	0	0	0	0	0	0	0	0	0	0	0	0	0	0	0
GRMZM2G302245_T01	21.5028	8.95922	34.6177	796.302	49.5901	70.372	42.3116	129.258	311.844	350.769	53.9544	64.9573	105.907	33.7055	70.8854	76.1901	25.785	31.4632
GRMZM2G094077_T01	0.0457747	3.39759	3.9676	0	0	0	0	0	0	0	0	0	0	0	1.67499	0	0	7.50997
GRMZM2G010357_T02	3.30243	15.0553	21.3197	4.43871	10.7998	24.1384	15.3415	9.55246	11.3301	12.9541	0.915715	2.57916	3.65772	7.1179	3.02288	7.86881	11.0256	14.4269
GRMZM2G145527_T01	3.07465	0.872567	3.38215	288.631	84.6705	121.353	56.9891	73.6075	76.9725	72.389	10.1885	5.22192	15.152	11.2103	0	0.6752	9.15055	7.67337
AC205413.4_FGT003	0.197793	23.5214	0.454623	0.457045	0	1.29697	0	0	0	0	0	0	0	0	0	0	0	0
GRMZM2G468932_T01	94.5775	138.324	242.864	67.6094	38.0426	115.088	91.2767	122.87	84.1827	165.247	174.494	223.87	296.989	300.934	376.451	601.46	350.034	346.016
GRMZM2G019673_T01	19.4091	58.2509	27.5234	8.8146	28.5829	39.1131	27.8198	52.795	46.962	41.1506	54.886	42.2097	19.2191	22.8906	15.3708	6.48259	9.99236	41.745
GRMZM2G003947_T01	42.2123	6.96686	48.0793	5.05882	0	9.79782	0	0	0	0	6.15357	0	26.0612	34.058	13.979	26.8941	84.0705	0
GRMZM5G801241_T01	1.85971	2.10535	2.37059	0.929749	0	1.46453	2.49207	0.0182824	1.33494	0.0135169	2.19712	2.52136	1.84931	3.70346	2.72551	3.81325	5.5265	1.40137
GRMZM2G039996_T02	38.6358	0	7.77939	1192.37	72.5732	589.24	492.095	716.233	394.446	630.404	1.75679	10.3846	0.262227	2.48602	4.17948	4.59578	16.5443	0
GRMZM2G507478_T01	22.6389	0	8.08164	1.41078	0	5.09433	0	0	0	0	0	0	0	0	0	0	0	0
GRMZM2G084496_T02	0.456369	0.940198	11.8454	12.7413	0	2.80089	10.4677	1.77158	0	0	0	0	0	0	0	0	0	0
GRMZM2G080056_T01	0	0	0	0	0	0	0	0	0	0	0	0	0	0	0	0	0	0
GRMZM2G375762_T01	8.70122	25.9105	50.3535	5.84165	10.8791	27.8796	27.2062	0	0	0	6.98507	0	0	0	0	0	0	75.1918
GRMZM2G057506_T02	0	0	0	0	0	0	0.0674273	0.396896	0.542401	0.08366	0	0	0	0	0	0	0	0
GRMZM2G129169_T03	4.10778	12.5929	7.20607	6.74513	17.167	17.7618	6.52503	3.24845	11.1955	8.45604	13.5292	4.54611	3.61215	22.7406	4.88372	19.5873	2.42611	10.5861
GRMZM2G082512_T03	22.9999	6.45297	4.10611	5.05421	9.39457	5.05784	3.53037	1.68653	9.27126	5.21653	1.76718	1.27557	1.39508	2.13624	4.8828	2.13962	0.995383	5.91962
GRMZM2G033644_T01	90.628	228.632	30.8626	56.4358	24.7483	90.3909	71.5188	37.4531	88.8301	124.724	106.25	82.7261	72.2075	56.9513	1.22532	1.36514	3.5222	63.2504
AC187243.3_FGT005	0	0	0	0	0	0	0	0	0	0	0	0	0	0	0	0	0	0
GRMZM2G054013_T04	0	0	20.4467	340.074	0	57.6102	113.464	187.243	84.1119	91.6266	0	0	0	0	0	0	0	0
GRMZM2G088060_T01	12.7649	12.9334	6.49172e-08	37.5973	59.1503	87.1784	36.4906	41.5823	33.949	0.000658033	19.0372	0.119639	0.0038644	73.1498	0.000881131	1.69148	98.77	74.0127
GRMZM5G872147_T01	28.1846	16.5089	46.7861	33.1524	74.0357	84.8438	59.8534	79.0999	75.1784	76.0958	78.1196	71.447	58.2778	49.2861	41.641	59.8342	46.3789	32.7157
GRMZM2G054896_T01	10.2828	22.8722	101.754	2722.34	275.397	1179.34	1824.66	869.549	683.118	496.907	0	0	0	0	0	0	120.888	16.9332
GRMZM2G145236_T03	113.791	61.4837	24.8567	114.277	135.205	205.514	215.446	189.663	204.604	158.302	78.848	121.742	66.482	58.1294	57.4517	47.7202	48.8143	47.7346
GRMZM5G888250_T01	0	1.43321	23.0194	0	13.4962	8.97827	0	0	0	0	21.2791	0	4.91287	0	4.60183	0	0	86.3964
AC198725.4_FGT007	29.0262	34.2686	28.6485	3.14794	33.2041	23.3373	19.2239	24.1609	17.6947	14.0368	54.991	57.3422	44.1971	41.7776	65.3675	45.3568	22.4091	27.9682
GRMZM2G324467_T01	0.92862	5.5472	12.4379	14.214	6.52773	1.24997	2.42396	3.00879	24.0659	20.186	7.1719	5.63257	7.135	6.61601	7.40055	4.02227	0	49.7254
GRMZM2G146192_T01	22.4802	0.58728	33.8034	12.316	21.4538	5.01565	5.18341	0.245376	2.43788	3.06135	3.46953	0	0	0	0	0	0	0
GRMZM2G161610_T01	0	0	1.32911	0	0	0	0	0	0	0	35.4802	4.3368	3.56162	0	4.80792	0	0	0
GRMZM2G406155_T01	0	1.9514	6.35804	0	0	0	0	0	0	0	0	0	0	0	0	0	0	0
GRMZM2G400596_T01	12.9571	0	4.96921	60.771	0	0	0	12.0695	36.1944	48.1532	25.4913	0	27.4245	8.34637	0	0	0	10.0215
GRMZM5G828422_T01	0.448247	0.0693307	0.2236	0.1169	0	0	0	0	0	0	0	0	0	0	0	0	0	0
AC219080.3_FGT002	0	0	0	0	0	0	0	0	0	0	0	0	0	0	0	0	0	0
GRMZM2G429873_T01	4.36461	4.06547	2.7284	0	3.88425	0.323526	0.403179	0	0	0	0	0	0	0	0	0	0	0
GRMZM2G164649_T02	27.8959	66.5821	5.58122	235.012	8.98471	3.64581	11.625	246.896	369.767	218.951	5.50242	2.17683	19.6381	42.3094	5.90008	6.93051	0.0982993	3.10225
GRMZM2G494026_T01	0	1.05229	0	0	0	0	0	0	0	0	0	0	0	0	0	0	0	0
AC204573.3_FGT002	0	0	0	0	0	0	0	0	0	0	0	0	0	0	0	0	0	0
GRMZM2G150256_T01	5.72838	32.4532	37.6462	41.6212	20.3934	33.1657	38.1846	39.447	49.8845	128.355	13.1255	22.2377	4.48118	11.3132	0.667398	0.290511	0	1.9817
AC210302.3_FGT004	0	0	0	0	0	0	0	0	0	0	0	0	0	0	0	0	0	0
GRMZM2G113167_T01	1.50715	17.7425	28.7682	47.9819	30.3678	4.6916	14.9899	78.9115	15.8007	17.0165	3.05202	0	0	0	0	0	0	0
GRMZM2G066197_T03	1.19922	0.162724	0.393171	0.925663	2.13009	0.520437	0.581832	0.670174	1.3813	0.573672	0.23378	0.336022	0.207962	0.300948	0.651798	3.62532	8.06739	3.23825
GRMZM2G117685_T01	32.0818	30.9295	33.9211	49.018	38.5628	42.9734	38.6327	55.138	69.9369	62.73	39.3358	24.0192	17.8773	18.3407	9.96478	9.60036	5.63449	38.1327
GRMZM2G006325_T02	0	0	1.17864	0	0	7.76595	0	0	0	0	6.14391	0	0	0	0	0	0	0
GRMZM2G061143_T01	0	0	0.108185	0	0	0	0	0	0	0	0	0	0	0	0	0	0	0
GRMZM5G812168_T01	0	0	0	0.986878	0	0	0	0	0	0	0	0	0	0	0	0	0	0
GRMZM2G423959_T01	45.1114	18.2583	13.9178	0	0	0	0	0	0	0	0	0	0	10.8846	0	0	0	0
GRMZM2G169160_T02	5.2582	4.4121	2.26013	35.6013	0.745738	4.62583	19.0666	14.5483	6.95525	14.3671	6.76696	3.99125	8.73611	14.6639	2.85745	13.4638	17.0943	0.929547
GRMZM2G133660_T02	2.72494	3.6194	4.3941	7.17313	5.68545	11.0431	6.203	9.39561	9.38666	7.51535	3.73175	4.81529	5.93426	12.1466	4.45751	5.8858	15.8324	2.48411
GRMZM2G056686_T01	2.36972	0.460398	1.42325	11.962	5.4048	4.16225	7.86743	6.30977	17.6426	12.1591	0.743526	0.286472	0.780821	2.57596	0.174041	0.491192	1.44432	1.36056
GRMZM2G154182_T01	0.27551	0	0	0	0	0	0	0	0	0	72.525	401.74	916.982	1499.3	1000.03	1681.04	2825.14	33.0532
AC214771.3_FGT002	0	0	0	0	0	0	0	0	0	0	0	0	0	0	0	0	0	0
GRMZM2G089688_T01	428.389	262.424	282.564	119.115	160.054	193.076	150.658	158.04	223.187	267.221	250.991	206.913	170.986	190.813	244.057	242.355	178.59	256.598
GRMZM2G145950_T01	0	12.8057	19.4752	0	7.18192	0	0	0	0	0	4.82529	11.3267	5.03602	2.97907	8.88927	8.92632	0	95.7513
GRMZM2G371839_T01	0	0.207678	0.0136925	0	0	0	0	0	0	0	0	0	0	0	0	0	0	0
GRMZM2G007590_T02	10.7775	5.74702	6.9744	3.11708	1.72525	5.21411	4.27673	9.28105	14.2596	14.8699	4.35949	18.2538	9.42113	12.0147	26.2546	8.52677	15.1875	2.38832
GRMZM2G466345_T01	0	0	0	0	0	0	0	0	0	0	0	0	0	0	0	0	0	0
GRMZM2G305850_T01	0	0	0	0	0	0	0	0	0	0	0	0	0	0	0	0	0	0
GRMZM2G146518_T01	4.46759	2.75704	4.58053	0.623173	0	0	0	0	0	0	3.64775	6.02524	7.74518	7.31362	9.43734	9.73181	7.35817	7.9874
GRMZM2G043737_T05	15.7235	5.92159	18.6652	2.28732	29.3573	5.32954	12.1388	8.35713	4.90472	1.5951	21.2525	38.3723	47.7061	41.263	54.2585	55.8817	62.271	42.8515
GRMZM2G179810_T04	7.16344	1.8923	8.56898	11.6682	0	0.287504	3.04122	3.29694	21.0973	1.38473	12.6051	6.05425	8.1098	13.1248	0.227232	0	0	151.595
GRMZM2G118743_T07	0.298609	2.4012e-08	5.65254	0.79761	0.175831	1.662	0.675555	1.37212	1.21931	2.14443	0.283852	0.000172854	0.00805416	5.77107e-05	1.9627	1.72585e-08	0.822982	0.366304
GRMZM2G103945_T01	0	1.27205	0	6.89648	0	7.36122	5.0212	55.0791	248.037	219.065	0	0	0	0	0	0	0	0
GRMZM2G072645_T01	12.4013	10.5963	9.99148	12.6189	0	6.14006	6.30786	1.64152	2.32278	7.6112	11.2672	7.57253	6.98428	3.22063	3.12508	3.7647	0	23.9944
GRMZM2G039725_T01	46.5099	55.2836	21.4399	17.3893	22.0023	2.9781	10.261	3.35266	4.63648	1.11526	18.3242	16.3228	14.8633	25.1873	31.3496	3.60926	0	23.0526
GRMZM2G006953_T03	14.4561	4.3337	11.3867	7.57885	5.51452	11.9131	10.9473	21.4147	20.6602	17.3132	9.8225	14.1294	16.4762	10.3787	16.4902	18.3774	4.27711	8.08525
GRMZM2G050481_T01	0	0	0	113.627	0	4.88948	39.4376	95.5514	196.4	208.581	0	0	0	0	0	0	0	0
GRMZM2G077124_T02	37.5772	11.668	49.9226	0	0	0	0	0	0	0	0	0	0	0	2.93001	0	0	11.0919
GRMZM2G116133_T04	8.97298	10.723	8.8484	7.26968	3.26153	7.10367	6.31581	9.94683	9.91701	6.22982	6.2697	7.1325	19.8568	17.91	20.1128	20.0101	19.8604	7.09784
GRMZM2G109814_T01	49.8612	110.445	111.359	0	156.442	10.7155	13.6124	0	0	0	0	0	0	0	0	0	0	0
GRMZM2G158437_T05	0.801233	3.82366	2.48782	7.53238	18.4913	4.95067	1.53857	7.99882	1.00115	2.41536	0.48554	5.34218	1.73999	0.639795	0.069423	0.155273	0	1.11433
GRMZM2G061314_T01	0.677177	0	1.15006	0	2.35552	1.61625	1.66004	0.045911	1.24681	2.57777	0.769303	0	0.899687	3.33516	0	0	0	4.86007
GRMZM2G156599_T01	0	8.41521	14.2238	6.06074	0	10.17	20.5738	15.8609	0	6.67881	9.30734	13.2799	14.7353	15.6107	0	0	0	0
GRMZM2G397948_T01	96.2884	24.8531	32.6681	45.4184	22.7076	23.7404	13.4203	26.0987	23.7952	24.4874	30.1982	22.411	26.5595	40.2554	29.5301	27.5848	33.0185	17.1433
GRMZM2G146292_T03	53.0716	15.3167	11.8272	13.5011	18.684	23.0264	13.6784	7.16389	5.24591	26.1526	9.76206	17.126	13.2455	10.8994	12.2636	6.22917	10.637	20.2748
GRMZM5G886363_T02	61.8015	113.119	147.128	38.0019	404.273	205.978	163.984	71.1246	55.4897	51.6632	220.554	144.63	102.308	103.417	126.817	88.3651	57.2593	213.238
GRMZM2G030882_T02	0	52.6785	20.6504	0	46.9201	17.5224	15.0605	0.234916	0	0	10.7845	0.39266	6.96385	3.68212	0	0	0	0
GRMZM2G355618_T01	0	0	0	0	0	0	0	0	0	0	0	0	0	0	0	0	0	0
GRMZM2G177726_T04	0	0.0948747	0	0.0769032	0	0	5.82489	15.1829	15.7425	25.3081	0	0	0	0	0	0	0	0
GRMZM2G092835_T01	0	0	0	0	0	0	0	0	0	0	0	0	0	0	0	0	0	0
GRMZM2G050467_T01	215.394	304.973	212.363	109.877	130.881	105.234	104.828	177.449	128.717	145.576	220.339	265.576	331.434	310.915	435.936	454.629	407.925	222.914
GRMZM2G136146_T02	30.9327	30.1949	52.275	48.334	14.9724	24.7994	28.1512	15.3629	51.3749	18.0142	36.8691	33.9978	35.8038	27.4903	48.123	45.7546	18.139	40.5402
GRMZM2G036505_T02	1.27573	0.749094	1.20269	1.7065	0.061706	1.13427	0.0468847	2.2465	0.0893819	2.31985	0.551477	0	0	0	0	0	0	3.30736
GRMZM2G107872_T01	3.80364	5.12633	2.27447	0.735788	7.25465	5.68569	1.95901	6.29864	5.8301	4.07447	0.310638	0.919994	19.8618	3.25917	5.83003	2.89707	5.29269	3.01177
GRMZM2G002043_T01	0	0.501135	0	0.057603	0	0	0	0	0	0	0	0	0	0	0	0	0	0
GRMZM2G098226_T01	0	0	0	0	0	0	0	0	0	0	0	0	0	0	0	0	0	0
GRMZM2G013448_T04	515.526	2.61107	1.4371	0.241307	29.6933	35.6827	25.3179	1.56454	0	1.51998	0.586052	24.4856	11.1632	12.7227	6.49241	3.0348	0	12.4425
GRMZM2G090980_T02	2.9511	0.678361	0.338078	1.40408	4.88618	7.03868	7.72464	7.29002	13.4218	12.3812	2.48438	2.80747	3.6264	1.62664	3.5052	3.84121	0	4.39463
GRMZM2G053642_T01	3.54596	2.73609	1.89238	2.64368	1.84453	0.570413	0	0.430787	0	0	0.293968	0	0	0	0	0	0	4.2337
GRMZM2G110685_T01	26.0975	0	2.86307	0	2.41629	0	0	0	0	0	173	389.881	490.233	473.325	729.462	759.907	529.978	92.7853
GRMZM2G121957_T01	0	0	0	0	0	12.3775	0	0	0	0	0	0	0	0	0	0	0	0
AC184171.4_FGT002	0	0	0	3.59355	0	0	0	0	0	0	0	0	0	0	0	0	0	0
GRMZM2G145175_T03	57.8684	59.3188	0.024135	0.263879	54.7721	1.88296e-08	0.517169	0.343018	0.417556	0.235421	5.20754e-08	0.128156	79.4918	0.0560723	7.00079e-08	0.0380083	0.878054	0.448782
GRMZM2G085402_T01	66.1993	41.3824	34.5883	52.9694	42.8846	47.665	35.1067	76.3688	45.9673	48.541	66.8805	63.7896	64.7114	65.9211	66.6379	67.8563	73.4499	28.7622
GRMZM2G150680_T01	0	0	0	0	0	0	0	0	0	0	51.4904	103.154	149.275	174.493	179.904	178.099	118.031	0
GRMZM2G093945_T01	62.6495	134.068	114.067	95.4585	112.127	86.3714	106.388	138.759	163.257	160.033	159.497	122.736	89.7868	72.9772	109.583	77.3771	27.8833	145.612
GRMZM2G462986_T01	0	0	0	0	0	0	0	0	0	0	0	0	0	0	0	0	0	0
AC199001.3_FGT005	84.5455	98.8077	156.653	38.316	137.578	67.7263	54.1993	67.4337	85.5809	74.6562	279.025	258.769	330.887	376.878	375.044	475.659	338.914	347.024
GRMZM2G174736_T01	35.4999	10.322	19.7532	20.2524	15.8385	16.5857	6.99748	7.74816	8.36773	7.00963	26.7231	23.523	42.692	30.5312	42.2477	53.0084	25.6803	44.5847
GRMZM2G010095_T03	4.77247	36.3017	17.5524	3.72036	23.7291	16.4329	12.1213	3.27698	2.19808	3.21918	20.1112	12.6376	8.06607	7.84731	5.64279	0.54491	0	19.8167
GRMZM2G158818_T02	31.1372	7.5348	2.70181	3.40671	1.01978	5.52518	2.15813	4.49912	5.16551	0.726201	0.348088	6.83538	9.3932	10.059	11.2153	33.5746	4.7532	12.3196
GRMZM2G374169_T01	0	0	0	0	0	0	0	0	0	0	0	0	0	0	0	0	0	0
GRMZM2G029731_T01	30.3122	39.6464	47.9176	41.9381	23.0661	30.0332	29.7897	24.7347	15.3926	16.8025	38.1268	48.0499	47.9483	46.603	66.7983	55.3874	28.0941	64.9671
GRMZM2G089962_T02	0.264315	1.37465	1.1046	3.77651	0.728717	14.0686	1.0921	4.26337	7.14474	13.7721	2.4487	6.03713	6.05064	2.3408	8.35511	7.18617	0.96397	1.24401
GRMZM2G150683_T01	14.1096	25.8989	23.7927	165.588	25.0936	166.479	239.789	219.512	236.778	152.878	82.3502	30.7274	13.2428	2.87159	0	0	0	0
GRMZM2G426140_T01	12.2916	14.3465	9.94229	26.693	14.6876	18.8051	23.536	29.5033	27.8126	28.3223	9.34062	8.46678	13.4308	14.7549	7.67245	12.4484	17.7099	9.20848
GRMZM2G123790_T01	44.218	10.6327	23.1162	5.83227	11.4929	13.7867	3.90298	0	0	0	31.462	70.53	82.2942	101.522	135.956	124.236	137.561	23.1546
GRMZM5G872399_T01	87.2284	0	11.0388	0	0	0	0	0	0	12.9917	34.3918	15.2386	37.437	39.1938	30.6749	54.4112	0	0
GRMZM2G407869_T01	1.10299	4.31503	1.98162	4.11043	0	0	0	0	0	0	0	0	0	0	0	0	0	0
GRMZM2G082931_T01	47.0433	31.5213	46.7545	25.2839	44.6412	38.3053	23.1005	17.3822	17.8955	26.9266	22.9209	31.32	27.0854	29.3107	39.3518	36.7963	46.3235	78.2992
GRMZM2G036752_T04	2.91908	1.06448	0.995562	3.19714	6.61705	5.83426e-07	0.0325166	2.72261	0.800187	16.2832	2.13564	8.69379e-08	4.15617	7.68057	2.39346e-09	4.09047e-09	1.75204e-07	0.00012901
GRMZM2G444039_T01	0.252632	2.27557	0.771277	0.24617	0	0	0	0	0	0	0	0	0	0	0	0	0	0
GRMZM2G170760_T03	0.686274	1.11269	0.254583	0.303491	0.58511	0.286774	0.232144	0.325318	0.418021	0.321147	0.0862862	0.198607	0.130833	1.53282	0.219316	0.108917	0.812948	0.323419
GRMZM5G804652_T01	0	0	0	0	0	0	0	0	0	0	0	0	0	0	0	0	0	0
GRMZM2G442763_T03	2.30453	3.104	8.26528	1.7353	11.0036	10.1966	4.47061	1.34398	2.87105	1.05635	5.15353	3.79637	4.14961	4.96775	11.2222	0.297983	2.80353	7.26202
AC206840.3_FGT002	179.78	101.116	115.184	144.637	36.7653	93.3583	104.45	129.516	172.16	170.482	168.386	177.754	253.686	240.765	288.104	276.922	208.557	180.101
AC217263.3_FGT007	1.1079	5.8892	1.41843	0.72012	0	12.3114	14.1447	11.7209	1.83869	0	5.45579	0	0	4.17073	1.92167	5.42172	0	0
GRMZM2G049779_T01	5.78481	0	2.40391	17.9977	0	0	0	31.7995	16.6192	17.01	0	0	0	0	0	0	0	0
GRMZM2G087590_T05	10.5181	1.79595	1.34978	802.15	0.00157441	24.8251	44.8658	144.01	421.35	390.563	17.99	10.4787	11.138	20.651	0.240396	2.65962	0	11.0826
GRMZM2G355381_T01	0.59537	9.19977	5.18839	24.2429	0.991083	2.07756	2.87291	12.4379	8.09664	7.10468	7.59032	5.99386	8.711	27.8001	8.91764	19.1399	41.0023	1.48947
GRMZM2G117615_T01	44.9906	47.1214	46.1161	4.54711	11.6847	21.4503	9.36991	6.73318	3.25785	10.1605	44.6068	91.0395	101.858	89.8696	169.211	172.326	110.873	60.3384
GRMZM2G100176_T02	0.298968	0.439056	1.06839	1.20064	0	0.188308	0.205543	3.15348	3.29177	2.52576	2.01266	0.290508	0.104791	7.28946	0	0.366898	8.05163	0.387823
GRMZM2G068230_T01	0	0	0	0	0	0	0	0	0	0	0	0	0	0	0	0	0	0
AC186506.3_FGT001	0	0	0	0	0	0	0	0	0	0	0	0	0	0	0	0	0	0
GRMZM2G077612_T01	3.9102	23.4315	46.9359	0	0	0	0	0	0	0	0	0	0	0	0	0	0	0
GRMZM5G815171_T01	0	0	0	0	0	0	0	0	0	0	0	0	0	0	0	0	0	0
GRMZM2G033029_T02	19.8999	33.0201	23.693	5.40132	5.53762	10.0014	5.00284	9.28388	9.11685	9.21983	42.6915	47.9731	23.3625	25.8397	50.3002	47.3554	9.65496	16.7623
GRMZM2G054162_T03	0.897911	1.07126	0.419874	0.576029	2.65989	0.333641	0.859842	4.02495	2.81873	1.44454	0.131483	0.197975	0.12778	1.48832	1.40182	0.0927941	4.2223	3.60493
GRMZM2G120587_T01	0	296.32	10.4421	203.47	0	9.5285	47.7389	436.692	591.691	686.026	0	0	0	0	0	0	0	0
GRMZM2G111396_T01	0	0	0	0.477677	0	0	0	0	0	0	0	0	0	0	0	0	0	0
GRMZM2G427826_T01	3.19431	3.62729	5.33981	7.02383	0	1.95687	0	0	0	6.86779	5.95002	8.2329	9.81358	8.16574	10.3531	10.3762	0	11.6157
GRMZM2G001131_T01	1.35267	3.86321	2.44197	0.41074	0	0	0	0	0	0	0	0	0	0	0.326246	0	0	0.83877
GRMZM2G701082_T01	1.5242	2.02943	0.899561	2.02341	0.557673	3.00246	3.28482	40.9293	13.037	7.58369	0.109337	0.595244	0.196695	0.177521	0.683255	0.423048	0.796925	0.695257
GRMZM2G130659_T02	5.37889	24.4595	12.9174	5.51254	12.9551	22.0488	16.4115	2.99351	6.49594	7.45289	22.3964	8.82873	8.13842	7.86648	3.63039	4.64052	1.84151	1.06074
GRMZM2G464772_T01	0	0	0	0	0	0	0	0	0	0	0	0	0	0	0	0	0	0
GRMZM5G899787_T03	0.387479	0.430749	0.274539	0.415514	2.65793	1.69031	1.5282	1.67669	2.57256	6.01488	1.33321	0.36824	0.568392	9.01956	0.98806	0.715284	3.43865	2.05476
GRMZM2G151254_T03	26.8075	4.14368	1.82808	6.89196	20.7344	8.08501	26.1739	19.2018	8.88358	6.29876	6.6242	6.50817	8.16231	4.77472	9.00334	12.7243	8.14755	4.0465
GRMZM2G173483_T07	0	0	0	0	0	0	0	0	0	0	0	0	0	0	0	0	3.9515	0
AC194980.3_FGT005	0	0	0	0	0	0	0	0	0	0	0	0	0	0	0	0	0	0
GRMZM2G397247_T02	0	0.00731302	0.0178354	0.815569	0	0.100652	0.343503	0.536153	0.630058	0.762515	0.766257	2.71894e-07	0.00217662	0	1.95977	1.7726e-08	0	0
GRMZM2G135990_T01	29.7357	0	6.30941	54.2654	0	3.81383	1.66535	20.9777	53.3567	7.30348	2.6918	0	0	0	0	0	0	70.1458
GRMZM2G038934_T01	0	15.5914	70.056	0	98.2306	0	0	0	0	0	31.2758	0	0	0	0	0	0	8.99177
GRMZM2G074543_T04	2.19395	0	1.55351	0	0	0	0	0	0	0	19.4817	13.6036	3.56051	2.25964	0	0	0	2.65297
AC194970.5_FGT009	317.077	160.081	305.085	18.0166	140.201	77.0729	46.5159	46.3011	26.8686	34.6417	269.991	447.12	646.612	513.904	786.842	911.917	622.759	482.757
GRMZM2G041356_T02	51.7116	246.478	63.6564	56.0087	0	1.84287	33.3268	97.5172	101.789	178.332	3.6815	8.15794	5.93815	2.55098	0.514113	3.31307	0	0
GRMZM5G884600_T02	0.898512	6.8569	0.775512	4.47467	0	1.23432	5.12551	6.88988	1.87731	22.422	0.526293	1.32448	0.464977	0.820928	1.26028	0.424269	3.97497	3.21911
GRMZM2G095868_T01	16.7812	12.8589	12.1175	6.00161	6.07456	0	8.5415	8.05219	37.9735	10.5602	16.9181	12.9286	8.04653	7.84745	7.66317	2.92683	0	15.4609
GRMZM2G165390_T02	0	0	13.4284	19.8318	268.87	10.3627	0.634983	0	0	0	63.9786	35.2441	39.4245	18.7308	11.4123	8.86677	0	0
GRMZM5G875864_T01	1.30834	0.357307	3.33523	0.264146	0	0.731898	1.13617	0	0	0	3.79311	0.34106	0.181053	2.77815	0	0	0	0
GRMZM2G355574_T01	0	0.25795	0.0353392	0.110667	0	0	0	0	0	0	0	0	0	0	0	0	0	0
GRMZM2G089396_T01	0	15.7063	0	0	0	0	0	0	0	0	0	0	0	0	0	0	0	0
GRMZM2G107076_T01	0.191347	0	5.65788	96.9141	0	7.0026	29.7485	81.6553	104.032	106.566	4.04952	0.0468853	0.411891	1.67403	0	0	0	0
GRMZM2G113319_T02	1.50213	1.78387	0.66817	0.13155	3.83193	0.37554	0.422977	2.1302	2.37177	2.28982	0.447369	0	0.575258	0.41022	0.034743	0.133324	0	0
GRMZM2G334722_T01	37.6912	13.2195	50.2959	113.919	24.849	31.007	24.3754	52.8933	157.348	161.854	30.8065	52.3019	68.484	69.0381	72.5868	87.8169	80.3257	120.316
GRMZM2G136367_T06	8.08401	15.7492	6.13475	23.3206	19.7549	4.56823	48.2254	10.0011	7.36912	10.4054	32.1129	20.9369	4.2216	2.04236	0.122807	1.21815	0	0
GRMZM2G465957_T01	0	0	0	0	0	0	0	1.52469	0	2.19807	0	0	0	0	0	0	0	0
GRMZM2G019085_T01	0	0	0	0	0	0	0	0	0	0	0	0	0	0	0	0	0	0
GRMZM2G064320_T01	0	0	0	0	0	0	0	0	0	0	0	0	0	0	0	0	0	0
GRMZM2G000610_T02	52.9354	23.6132	34.1559	21.923	14.3337	19.8303	8.14183	21.5403	18.5015	29.4912	26.5314	30.4163	43.6825	56.9979	52.1165	59.203	57.2449	29.3211
GRMZM2G159475_T03	7.26819	9.68909	12.1603	8.70586	11.7263	7.81402	8.14976	6.73896	6.00248	11.7773	14.8908	12.4398	11.6729	10.5732	12.3647	9.75659	19.6	16.784
GRMZM2G134862_T02	2.91028	17.9174	51.5536	12.652	1.6243	18.4307	2.27989	5.83737	0	11.6466	2.09178	10.8769	21.009	19.1331	36.7587	31.1347	11.8069	11.84
GRMZM2G066981_T07	6.26621	3.04636	14.0443	1.72001	9.87636	0.546023	1.12019	0	3.30263	4.50186	10.9785	23.2785	11.5356	50.8463	15.5807	13.8504	8.45405	3.61555
GRMZM2G011169_T01	16.0721	20.8992	13.7408	28.3049	29.7456	35.0854	40.3231	59.2535	65.2181	60.19	52.9419	40.3153	32.1446	36.4266	22.01	32.5121	23.6966	0
GRMZM2G138423_T04	3.74562	3.90617	2.65104	6.79298	2.66879	3.79899	3.63395	4.4266	7.13136	8.52069	4.20602	6.56452	5.59579	7.94054	6.06357	7.6576	9.45286	0.661647
GRMZM5G898867_T01	30.9234	10.4198	4.87979	0.587277	3.04412	2.96882	3.85493	0.555297	0.165243	0.147354	4.98436	7.22077	2.55015	5.51759	1.43439	3.58382	3.78734	32.469
GRMZM2G381822_T01	24.2013	52.1556	66.5646	33.6334	28.0359	36.3743	30.1391	37.1469	39.2507	50.4082	69.7391	79.3623	78.1461	106.505	96.5972	113.158	89.6894	84.8263
GRMZM2G022768_T02	34.4563	35.3651	32.0259	5.14038	81.6309	34.3093	9.70412	13.7064	5.10283	14.8999	35.5215	22.0139	19.2778	11.7463	26.4118	21.419	35.7293	20.6393
GRMZM5G868062_T02	106.792	116.842	162.083	58.4645	69.0683	78.2173	78.773	71.2561	41.6032	45.5364	95.3952	133.977	144.251	105.575	225.842	151.009	179.808	278.023
GRMZM2G155686_T02	0	0	0	0	0	0	0	0	0	0	0	0	0	0	0	0	0	0
GRMZM2G155931_T01	197.505	680.183	496.658	297.212	104.527	244.29	225.152	135.932	192.382	255.204	1079.96	1715.4	2788.94	2177.52	3453.44	4038.78	498.074	819.933
GRMZM2G327189_T01	55.0781	41.7066	27.9708	0	0	0	0	0	0	0	0	0	0	0	0	0	0	0
GRMZM5G847302_T01	0.23644	0	2.57262	27.9897	8.01954	8.70924	15.2707	34.1092	58.4299	48.8828	3.78528	1.70197	2.69392	5.84243	1.22959	2.67195	0	55.9883
GRMZM2G144618_T02	62.5848	51.2809	57.4374	22.423	40.931	27.3121	19.3267	38.095	31.7132	18.4014	59.7362	93.2692	112.084	102.115	155.491	136.8	117.377	62.9191
GRMZM2G082390_T02	560.012	205.597	450.671	560.514	284.362	172.881	113.963	322.399	348.403	298.331	245.843	279.525	370.242	309.998	284.85	430.159	841.085	671.414
GRMZM2G019771_T01	0	1.08207	0	0	0	0	0	1.74277	0	2.0185	0	0	0	0	0	0	0	0
GRMZM2G302195_T01	0.221703	0.129113	1.39488	3.09882	1.06039	1.31634	0.972023	0.768066	1.53972	1.6192	0.160346	0.537205	0.495579	0.452661	0.692109	0.341523	1.96259	3.56896
GRMZM2G121468_T02	409.886	40.8779	53.152	225.983	15.5382	85.712	142.794	267.343	275.406	249.78	25.8969	11.0246	0	8.4381	0	0	0	0
AC233883.1_FGT001	23.0143	12.9717	21.8439	5.19603	18.5207	24.0948	12.8748	18.6814	15.2112	14.6148	7.60207	0	0	0	0	0	8.52087	8.97504
GRMZM2G126218_T02	26.9525	16.9347	16.1215	74.1023	26.7959	28.6421	28.9809	76.7349	81.1157	74.6049	21.3342	24.3377	16.9793	16.4026	19.62	18.7939	0	14.8356
GRMZM2G144275_T01	37.867	18.0128	35.2143	29.0145	0.675227	1.51026	23.3778	17.9411	11.193	11.2332	0.000305481	1.62408	0.988809	4.19028	3.0947	3.08488	0.92461	5.72597
GRMZM2G091228_T01	9.81772	38.0158	24.6576	67.2735	3.36077	15.6812	24.4198	28.7869	32.2891	21.0122	11.3858	6.76117	6.85811	9.02312	3.50013	7.2826	0	15.6509
GRMZM2G069016_T01	0	0	0	0	0	0	0	0	0	0	89.6586	110.468	98.6561	119.109	178.947	124.204	218.37	0
GRMZM2G113556_T01	0	0	0	0	0	0	0	0	0	0	0	0	0	0	0	0	0	0
GRMZM2G373522_T01	151.615	1075.25	456.72	91.3692	358.761	54.7399	99.9958	257.942	85.948	57.1303	120.234	121.81	213.463	156.37	90.7937	82.2635	59.7236	93.9072
GRMZM2G018229_T05	3.22404	0.507777	2.72637	3.4739	1.03057	7.01131	1.13874	2.12757	3.19388	5.30574	1.12293	1.02099	0.336083	3.79602	5.16908	3.83237	4.1071	0.957984
GRMZM2G475882_T01	9.86354	26.9174	23.5575	1.27604	5.2394	2.58968	10.4523	8.6681	4.31185	1.00866	5.80948	1.10702	1.09494	1.21002	0.993503	0.193273	0	11.6553
GRMZM2G083012_T01	17.8398	4.40817	13.9235	0	0	0	0	0	0	0.506607	4.9608	19.0692	21.8379	17.8979	43.6564	23.3795	2.20002	136.27
GRMZM2G109286_T02	0	5.5472	8.13514	8.19779	16.5747	18.7314	6.95407	7.57198	8.79075	18.8161	1.55697	0.615313	0	0	0	0	0	0
GRMZM2G349651_T01	1.11876	0.275877	0.27752	1.1261	0.00979094	0.0214925	0.00913132	0.596855	0.0397762	0.0267857	0.00801787	0.582037	0.493724	0.753295	0.290537	0.528857	0.0205363	1.55573
GRMZM5G818247_T01	0.0287628	0	0.0119676	0	0	0	0	0	0	0	0	0	0	0	0	0	0	0
GRMZM2G173826_T01	0	83.6602	6.15585	0	0	0	0	0	0	0	0	0	0	0	0	0	0	0
GRMZM2G315140_T01	0	0	0.298932	0	0	0	0	0	0	0	0	0	0	0	0	0	0	0
GRMZM2G094850_T02	5.04719	6.07954	11.0262	0	0	0	0	0	0	0	5.26712	4.05857	13.3855	1.37386	19.4812	15.3079	0	10.0077
GRMZM2G161483_T01	1.17293	15.4377	1.33295	0	0	2.3018	3.7605	0	0	0	0	0	0	0	0	0	0	0
GRMZM2G047546_T01	11.9637	1.12737	7.65825	12.4928	6.03853	11.0824	5.99402	12.1074	15.2403	16.3505	8.95422	10.7573	10.8453	11.878	13.0166	17.7859	15.4114	6.33157
AC204703.3_FGT007	0	0	0	0	0	0	0	0	0	0	0	0	0	0	0	0	0	0
GRMZM5G898684_T01	0.837258	2.7227	11.756	19.17	16.843	67.1738	81.0038	59.3889	21.8028	25.2863	1.00107	12.5677	1.8003	2.1703	1.67852	0.437598	0	11.5437
GRMZM2G557123_T01	0	0	0	0	0	0	0	0	0	0	0	0	0	0	0	0	0	0
GRMZM2G065868_T02	12.6715	2.37665	17.5636	1.88906	8.30635	8.89245e-08	9.15579e-05	6.7365e-09	8.00505e-09	0.0206878	5.901	14.0526	13.2257	16.1941	4.95007	6.31723	104.44	15.8095
GRMZM2G153445_T01	261.829	34.9409	126.241	35.2417	58.3553	65.1834	63.3387	75.0428	155.325	109.169	181.581	143.07	185.665	154.024	174.535	220.572	113.405	63.5154
GRMZM2G135091_T01	3.20341	7.34051	24.3137	9.80692	32.1101	8.34091	10.3741	13.023	25.5891	19.0716	11.3072	31.0239	25.5117	35.9827	33.3791	37.1898	75.7998	25.2399
GRMZM2G041642_T01	0	0	0	0	0	0	0	0	0	0	0	0	0	0	0	0	0	0
[truncated: 61,274 more rows]
